# Supplementary material for: Sensitivity for multimorbidity: The role of diagnostic uncertainty of physicians when evaluating multimorbid video case-based vignettes
Source: PLoS One. 2019 Apr 10;14(4):e0215049. doi: 10.1371/journal.pone.0215049 (PMC6457556; doi:10.1371/journal.pone.0215049)
Supplement: S3 File — Confidence ratings and kind of diagnoses for all participating physicians and cases (see also legend in separate worksheet). (XLSX) [file pone.0215049.s003.xlsx]

## Sheet: Raw data
ID	Group	Age	Gender	Experience	Case	Pattern	Combination	Order	ICD A correct							ICD B correct							D1	D2	D3	D4	D5	D6	D7	D8	D9	D10	Amount	Conf_t1	Conf_t2	Conf_t3
001	2	37	2	3	2	M	psy	3	1	3	9	33	170	999	999	999	999	999	999	999	999	999	104	75	203	170	0	0	0	0	0	0	4	60	70	60
001	2	37	2	3	2	M	psy	3	1	3	9	33	170	999	999	999	999	999	999	999	999	999	104	75	203	170	0	0	0	0	0	0	4	50	10	5
001	2	37	2	3	2	M	psy	3	1	3	9	33	170	999	999	999	999	999	999	999	999	999	104	75	203	170	0	0	0	0	0	0	4	0	70	100
001	2	37	2	3	2	M	psy	3	1	3	9	33	170	999	999	999	999	999	999	999	999	999	104	75	203	170	0	0	0	0	0	0	4	0	70	0
001	2	37	2	3	3	M	som	1	48	76	91	215	999	999	999	999	999	999	999	999	999	999	3	5	1	0	0	0	0	0	0	0	3	0	0	95
001	2	37	2	3	3	M	som	1	48	76	91	215	999	999	999	999	999	999	999	999	999	999	3	5	1	0	0	0	0	0	0	0	3	60	80	50
001	2	37	2	3	3	M	som	1	48	76	91	215	999	999	999	999	999	999	999	999	999	999	3	5	1	0	0	0	0	0	0	0	3	0	60	5
001	2	37	2	3	5	MM	psy-som	4	1	3	7	103	170	207	254	100	186	204	235	999	999	999	103	3	0	0	0	0	0	0	0	0	2	60	80	90
001	2	37	2	3	5	MM	psy-som	4	1	3	7	103	170	207	254	100	186	204	235	999	999	999	103	3	0	0	0	0	0	0	0	0	2	60	90	100
001	2	37	2	3	7	MM	psy-psy	5	3	29	33	999	999	999	999	18	57	94	103	999	999	999	25	300	133	277	2	0	0	0	0	0	5	0	0	75
001	2	37	2	3	7	MM	psy-psy	5	3	29	33	999	999	999	999	18	57	94	103	999	999	999	25	300	133	277	2	0	0	0	0	0	5	60	30	0
001	2	37	2	3	7	MM	psy-psy	5	3	29	33	999	999	999	999	18	57	94	103	999	999	999	25	300	133	277	2	0	0	0	0	0	5	0	100	80
001	2	37	2	3	7	MM	psy-psy	5	3	29	33	999	999	999	999	18	57	94	103	999	999	999	25	300	133	277	2	0	0	0	0	0	5	0	0	75
001	2	37	2	3	7	MM	psy-psy	5	3	29	33	999	999	999	999	18	57	94	103	999	999	999	25	300	133	277	2	0	0	0	0	0	5	0	70	10
001	2	37	2	3	8	MM	som-som	2	268	272	277	278	288	305	999	117	135	999	999	999	999	999	23	75	309	76	0	0	0	0	0	0	4	80	0	0
001	2	37	2	3	8	MM	som-som	2	268	272	277	278	288	305	999	117	135	999	999	999	999	999	23	75	309	76	0	0	0	0	0	0	4	60	5	10
001	2	37	2	3	8	MM	som-som	2	268	272	277	278	288	305	999	117	135	999	999	999	999	999	23	75	309	76	0	0	0	0	0	0	4	0	0	60
001	2	37	2	3	8	MM	som-som	2	268	272	277	278	288	305	999	117	135	999	999	999	999	999	23	75	309	76	0	0	0	0	0	0	4	0	85	85
002	2	35	1	3.5	2	M	psy	4	1	3	9	33	170	999	999	999	999	999	999	999	999	999	3	150	0	0	0	0	0	0	0	0	2	90	95	100
002	2	35	1	3.5	2	M	psy	4	1	3	9	33	170	999	999	999	999	999	999	999	999	999	3	150	0	0	0	0	0	0	0	0	2	0	25	25
002	2	35	1	3.5	3	M	som	1	48	76	91	215	999	999	999	999	999	999	999	999	999	999	81	27	1	0	0	0	0	0	0	0	3	0	50	95
002	2	35	1	3.5	3	M	som	1	48	76	91	215	999	999	999	999	999	999	999	999	999	999	81	27	1	0	0	0	0	0	0	0	3	40	0	0
002	2	35	1	3.5	3	M	som	1	48	76	91	215	999	999	999	999	999	999	999	999	999	999	81	27	1	0	0	0	0	0	0	0	3	40	0	0
002	2	35	1	3.5	5	MM	psy-som	5	1	3	7	103	170	207	254	100	186	204	235	186	204	311	301	314	268	302	2	0	0	0	0	0	5	0	0	50
002	2	35	1	3.5	5	MM	psy-som	5	1	3	7	103	170	207	254	100	186	204	235	186	204	311	301	314	268	302	2	0	0	0	0	0	5	0	0	50
002	2	35	1	3.5	5	MM	psy-som	5	1	3	7	103	170	207	254	100	186	204	235	186	204	311	301	314	268	302	2	0	0	0	0	0	5	70	10	0
002	2	35	1	3.5	5	MM	psy-som	5	1	3	7	103	170	207	254	100	186	204	235	186	204	311	301	314	268	302	2	0	0	0	0	0	5	0	0	50
002	2	35	1	3.5	5	MM	psy-som	5	1	3	7	103	170	207	254	100	186	204	235	186	204	311	301	314	268	302	2	0	0	0	0	0	5	0	70	40
002	2	35	1	3.5	7	MM	psy-psy	2	3	29	33	999	999	999	999	18	57	94	103	999	999	999	2	25	309	78	48	0	0	0	0	0	5	50	40	85
002	2	35	1	3.5	7	MM	psy-psy	2	3	29	33	999	999	999	999	18	57	94	103	999	999	999	2	25	309	78	48	0	0	0	0	0	5	50	10	10
002	2	35	1	3.5	7	MM	psy-psy	2	3	29	33	999	999	999	999	18	57	94	103	999	999	999	2	25	309	78	48	0	0	0	0	0	5	0	40	40
002	2	35	1	3.5	7	MM	psy-psy	2	3	29	33	999	999	999	999	18	57	94	103	999	999	999	2	25	309	78	48	0	0	0	0	0	5	0	75	75
002	2	35	1	3.5	7	MM	psy-psy	2	3	29	33	999	999	999	999	18	57	94	103	999	999	999	2	25	309	78	48	0	0	0	0	0	5	0	75	65
002	2	35	1	3.5	8	MM	som-som	3	268	272	277	278	288	305	999	117	135	135	311	999	999	999	11	2	117	204	0	0	0	0	0	0	4	40	50	95
002	2	35	1	3.5	8	MM	som-som	3	268	272	277	278	288	305	999	117	135	135	311	999	999	999	11	2	117	204	0	0	0	0	0	0	4	40	50	80
002	2	35	1	3.5	8	MM	som-som	3	268	272	277	278	288	305	999	117	135	135	311	999	999	999	11	2	117	204	0	0	0	0	0	0	4	20	15	5
002	2	35	1	3.5	8	MM	som-som	3	268	272	277	278	288	305	999	117	135	135	311	999	999	999	11	2	117	204	0	0	0	0	0	0	4	0	15	5
003	2	31	2	2	2	M	psy	2	1	3	9	33	170	999	999	999	999	999	999	999	999	999	32	23	80	215	76	0	0	0	0	0	5	40	0	0
003	2	31	2	2	2	M	psy	2	1	3	9	33	170	999	999	999	999	999	999	999	999	999	32	23	80	215	76	0	0	0	0	0	5	25	25	25
003	2	31	2	2	2	M	psy	2	1	3	9	33	170	999	999	999	999	999	999	999	999	999	32	23	80	215	76	0	0	0	0	0	5	0	0	50
003	2	31	2	2	2	M	psy	2	1	3	9	33	170	999	999	999	999	999	999	999	999	999	32	23	80	215	76	0	0	0	0	0	5	0	35	55
003	2	31	2	2	2	M	psy	2	1	3	9	33	170	999	999	999	999	999	999	999	999	999	32	23	80	215	76	0	0	0	0	0	5	0	30	10
003	2	31	2	2	3	M	som	3	48	76	91	215	999	999	999	999	999	999	999	999	999	999	104	206	2	0	0	0	0	0	0	0	3	25	40	100
003	2	31	2	2	3	M	som	3	48	76	91	215	999	999	999	999	999	999	999	999	999	999	104	206	2	0	0	0	0	0	0	0	3	80	40	5
003	2	31	2	2	3	M	som	3	48	76	91	215	999	999	999	999	999	999	999	999	999	999	104	206	2	0	0	0	0	0	0	0	3	60	40	10
003	2	31	2	2	5	MM	psy-som	1	1	3	7	103	170	207	254	100	186	204	235	186	204	311	31	32	1	2	0	0	0	0	0	0	4	0	75	100
003	2	31	2	2	5	MM	psy-som	1	1	3	7	103	170	207	254	100	186	204	235	186	204	311	31	32	1	2	0	0	0	0	0	0	4	0	45	30
003	2	31	2	2	5	MM	psy-som	1	1	3	7	103	170	207	254	100	186	204	235	186	204	311	31	32	1	2	0	0	0	0	0	0	4	75	0	0
003	2	31	2	2	5	MM	psy-som	1	1	3	7	103	170	207	254	100	186	204	235	186	204	311	31	32	1	2	0	0	0	0	0	0	4	30	30	0
003	2	31	2	2	7	MM	psy-psy	4	3	29	33	999	999	999	999	18	57	94	103	999	999	999	32	3	5	0	0	0	0	0	0	0	3	40	80	100
003	2	31	2	2	7	MM	psy-psy	4	3	29	33	999	999	999	999	18	57	94	103	999	999	999	32	3	5	0	0	0	0	0	0	0	3	0	40	30
003	2	31	2	2	7	MM	psy-psy	4	3	29	33	999	999	999	999	18	57	94	103	999	999	999	32	3	5	0	0	0	0	0	0	0	3	20	15	10
003	2	31	2	2	8	MM	som-som	5	268	272	277	278	288	305	999	117	135	135	311	999	999	999	288	303	301	268	2	0	0	0	0	0	5	0	0	80
003	2	31	2	2	8	MM	som-som	5	268	272	277	278	288	305	999	117	135	135	311	999	999	999	288	303	301	268	2	0	0	0	0	0	5	0	95	100
003	2	31	2	2	8	MM	som-som	5	268	272	277	278	288	305	999	117	135	135	311	999	999	999	288	303	301	268	2	0	0	0	0	0	5	70	0	0
003	2	31	2	2	8	MM	som-som	5	268	272	277	278	288	305	999	117	135	135	311	999	999	999	288	303	301	268	2	0	0	0	0	0	5	25	0	0
003	2	31	2	2	8	MM	som-som	5	268	272	277	278	288	305	999	117	135	135	311	999	999	999	288	303	301	268	2	0	0	0	0	0	5	70	0	0
004	2	31	1	2.5	2	M	psy	4	1	3	9	33	170	999	999	999	999	999	999	999	999	999	18	254	0	0	0	0	0	0	0	0	2	50	80	90
004	2	31	1	2.5	2	M	psy	4	1	3	9	33	170	999	999	999	999	999	999	999	999	999	18	254	0	0	0	0	0	0	0	0	2	0	80	90
004	2	31	1	2.5	3	M	som	2	48	76	91	215	999	999	999	999	999	999	999	999	999	999	81	309	82	83	84	0	0	0	0	0	5	30	0	0
004	2	31	1	2.5	3	M	som	2	48	76	91	215	999	999	999	999	999	999	999	999	999	999	81	309	82	83	84	0	0	0	0	0	5	0	80	50
004	2	31	1	2.5	3	M	som	2	48	76	91	215	999	999	999	999	999	999	999	999	999	999	81	309	82	83	84	0	0	0	0	0	5	0	0	75
004	2	31	1	2.5	3	M	som	2	48	76	91	215	999	999	999	999	999	999	999	999	999	999	81	309	82	83	84	0	0	0	0	0	5	0	0	65
004	2	31	1	2.5	3	M	som	2	48	76	91	215	999	999	999	999	999	999	999	999	999	999	81	309	82	83	84	0	0	0	0	0	5	0	80	50
004	2	31	1	2.5	5	MM	psy-som	3	1	3	7	103	170	207	254	100	186	204	235	186	204	311	104	254	100	170	0	0	0	0	0	0	4	0	65	20
004	2	31	1	2.5	5	MM	psy-som	3	1	3	7	103	170	207	254	100	186	204	235	186	204	311	104	254	100	170	0	0	0	0	0	0	4	50	0	0
004	2	31	1	2.5	5	MM	psy-som	3	1	3	7	103	170	207	254	100	186	204	235	186	204	311	104	254	100	170	0	0	0	0	0	0	4	0	0	95
004	2	31	1	2.5	5	MM	psy-som	3	1	3	7	103	170	207	254	100	186	204	235	186	204	311	104	254	100	170	0	0	0	0	0	0	4	50	50	95
004	2	31	1	2.5	7	MM	psy-psy	5	3	29	33	999	999	999	999	18	57	94	103	999	999	999	304	117	272	2	0	0	0	0	0	0	4	0	0	60
004	2	31	1	2.5	7	MM	psy-psy	5	3	29	33	999	999	999	999	18	57	94	103	999	999	999	304	117	272	2	0	0	0	0	0	0	4	0	50	60
004	2	31	1	2.5	7	MM	psy-psy	5	3	29	33	999	999	999	999	18	57	94	103	999	999	999	304	117	272	2	0	0	0	0	0	0	4	0	60	10
004	2	31	1	2.5	7	MM	psy-psy	5	3	29	33	999	999	999	999	18	57	94	103	999	999	999	304	117	272	2	0	0	0	0	0	0	4	50	10	0
004	2	31	1	2.5	8	MM	som-som	1	268	272	277	278	288	305	999	117	135	135	311	999	999	999	33	1	0	0	0	0	0	0	0	0	2	0	0	95
004	2	31	1	2.5	8	MM	som-som	1	268	272	277	278	288	305	999	117	135	135	311	999	999	999	33	1	0	0	0	0	0	0	0	0	2	0	60	95
005	2	34	1	9	2	M	psy	1	1	3	9	33	170	999	999	999	999	999	999	999	999	999	27	34	1	0	0	0	0	0	0	0	3	0	0	80
005	2	34	1	9	2	M	psy	1	1	3	9	33	170	999	999	999	999	999	999	999	999	999	27	34	1	0	0	0	0	0	0	0	3	50	20	0
005	2	34	1	9	2	M	psy	1	1	3	9	33	170	999	999	999	999	999	999	999	999	999	27	34	1	0	0	0	0	0	0	0	3	0	80	80
005	2	34	1	9	3	M	som	5	48	76	91	215	999	999	999	999	999	999	999	999	999	999	31	309	3	0	0	0	0	0	0	0	3	0	0	80
005	2	34	1	9	3	M	som	5	48	76	91	215	999	999	999	999	999	999	999	999	999	999	31	309	3	0	0	0	0	0	0	0	3	60	20	20
005	2	34	1	9	3	M	som	5	48	76	91	215	999	999	999	999	999	999	999	999	999	999	31	309	3	0	0	0	0	0	0	0	3	0	80	80
005	2	34	1	9	5	MM	psy-som	2	1	3	7	103	170	207	254	100	186	204	235	186	204	311	2	100	170	0	0	0	0	0	0	0	3	50	50	50
005	2	34	1	9	5	MM	psy-som	2	1	3	7	103	170	207	254	100	186	204	235	186	204	311	2	100	170	0	0	0	0	0	0	0	3	0	50	80
005	2	34	1	9	5	MM	psy-som	2	1	3	7	103	170	207	254	100	186	204	235	186	204	311	2	100	170	0	0	0	0	0	0	0	3	0	0	80
005	2	34	1	9	7	MM	psy-psy	5	3	29	33	999	999	999	999	18	57	94	103	999	999	999	18	0	0	0	0	0	0	0	0	0	1	50	80	100
005	2	34	1	9	8	MM	som-som	2	268	272	277	278	288	305	999	117	135	135	311	999	999	999	162	272	2	0	0	0	0	0	0	0	3	0	80	85
005	2	34	1	9	8	MM	som-som	2	268	272	277	278	288	305	999	117	135	135	311	999	999	999	162	272	2	0	0	0	0	0	0	0	3	80	30	0
005	2	34	1	9	8	MM	som-som	2	268	272	277	278	288	305	999	117	135	135	311	999	999	999	162	272	2	0	0	0	0	0	0	0	3	0	80	15
006	2	31	1	5	2	M	psy	1	1	3	9	33	170	999	999	999	999	999	999	999	999	999	1	2	0	0	0	0	0	0	0	0	2	35	35	95
006	2	31	1	5	2	M	psy	1	1	3	9	33	170	999	999	999	999	999	999	999	999	999	1	2	0	0	0	0	0	0	0	0	2	0	50	5
006	2	31	1	5	3	M	som	4	48	76	91	215	999	999	999	999	999	999	999	999	999	999	86	18	0	0	0	0	0	0	0	0	2	0	0	35
006	2	31	1	5	3	M	som	4	48	76	91	215	999	999	999	999	999	999	999	999	999	999	86	18	0	0	0	0	0	0	0	0	2	0	85	80
006	2	31	1	5	5	MM	psy-som	3	1	3	7	103	170	207	254	100	186	204	235	186	204	311	2	3	100	207	0	0	0	0	0	0	4	60	60	55
006	2	31	1	5	5	MM	psy-som	3	1	3	7	103	170	207	254	100	186	204	235	186	204	311	2	3	100	207	0	0	0	0	0	0	4	60	5	0
006	2	31	1	5	5	MM	psy-som	3	1	3	7	103	170	207	254	100	186	204	235	186	204	311	2	3	100	207	0	0	0	0	0	0	4	0	30	5
006	2	31	1	5	5	MM	psy-som	3	1	3	7	103	170	207	254	100	186	204	235	186	204	311	2	3	100	207	0	0	0	0	0	0	4	0	0	100
006	2	31	1	5	7	MM	psy-psy	5	3	29	33	999	999	999	999	18	57	94	103	999	999	999	18	29	0	0	0	0	0	0	0	0	2	95	95	100
006	2	31	1	5	7	MM	psy-psy	5	3	29	33	999	999	999	999	18	57	94	103	999	999	999	18	29	0	0	0	0	0	0	0	0	2	0	5	75
006	2	31	1	5	8	MM	som-som	2	268	272	277	278	288	305	999	117	135	135	311	999	999	999	2	306	169	0	0	0	0	0	0	0	3	30	55	55
006	2	31	1	5	8	MM	som-som	2	268	272	277	278	288	305	999	117	135	135	311	999	999	999	2	306	169	0	0	0	0	0	0	0	3	0	0	50
006	2	31	1	5	8	MM	som-som	2	268	272	277	278	288	305	999	117	135	135	311	999	999	999	2	306	169	0	0	0	0	0	0	0	3	0	65	15
007	2	35	2	7	2	M	psy	2	1	3	9	33	170	999	999	999	999	999	999	999	999	999	1	0	0	0	0	0	0	0	0	0	1	0	30	90
007	2	35	2	7	3	M	som	3	48	76	91	215	999	999	999	999	999	999	999	999	999	999	309	66	0	0	0	0	0	0	0	0	2	0	0	10
007	2	35	2	7	3	M	som	3	48	76	91	215	999	999	999	999	999	999	999	999	999	999	309	66	0	0	0	0	0	0	0	0	2	0	50	40
007	2	35	2	7	5	MM	psy-som	1	1	3	7	103	170	207	254	100	186	204	235	186	204	311	2	0	0	0	0	0	0	0	0	0	1	25	25	90
007	2	35	2	7	7	MM	psy-psy	4	3	29	33	999	999	999	999	18	57	94	103	999	999	999	18	0	0	0	0	0	0	0	0	0	1	20	95	95
007	2	35	2	7	8	MM	som-som	5	268	272	277	278	288	305	999	117	135	135	311	999	999	999	126	307	268	2	0	0	0	0	0	0	4	0	0	70
007	2	35	2	7	8	MM	som-som	5	268	272	277	278	288	305	999	117	135	135	311	999	999	999	126	307	268	2	0	0	0	0	0	0	4	15	0	0
007	2	35	2	7	8	MM	som-som	5	268	272	277	278	288	305	999	117	135	135	311	999	999	999	126	307	268	2	0	0	0	0	0	0	4	0	35	25
007	2	35	2	7	8	MM	som-som	5	268	272	277	278	288	305	999	117	135	135	311	999	999	999	126	307	268	2	0	0	0	0	0	0	4	0	20	5
008	2	32	1	6	2	M	psy	2	1	3	9	33	170	999	999	999	999	999	999	999	999	999	4	0	0	0	0	0	0	0	0	0	1	0	0	95
008	2	32	1	6	3	M	som	4	48	76	91	215	999	999	999	999	999	999	999	999	999	999	23	215	0	0	0	0	0	0	0	0	2	30	5	5
008	2	32	1	6	3	M	som	4	48	76	91	215	999	999	999	999	999	999	999	999	999	999	23	215	0	0	0	0	0	0	0	0	2	0	90	95
008	2	32	1	6	5	MM	psy-som	3	1	3	7	103	170	207	254	100	186	204	235	186	204	311	2	75	208	170	0	0	0	0	0	0	4	50	25	90
008	2	32	1	6	5	MM	psy-som	3	1	3	7	103	170	207	254	100	186	204	235	186	204	311	2	75	208	170	0	0	0	0	0	0	4	60	75	80
008	2	32	1	6	5	MM	psy-som	3	1	3	7	103	170	207	254	100	186	204	235	186	204	311	2	75	208	170	0	0	0	0	0	0	4	0	0	95
008	2	32	1	6	5	MM	psy-som	3	1	3	7	103	170	207	254	100	186	204	235	186	204	311	2	75	208	170	0	0	0	0	0	0	4	0	50	5
008	2	32	1	6	7	MM	psy-psy	1	3	29	33	999	999	999	999	18	57	94	103	999	999	999	18	3	0	0	0	0	0	0	0	0	2	0	0	90
008	2	32	1	6	7	MM	psy-psy	1	3	29	33	999	999	999	999	18	57	94	103	999	999	999	18	3	0	0	0	0	0	0	0	0	2	90	95	95
008	2	32	1	6	8	MM	som-som	5	268	272	277	278	288	305	999	117	135	135	311	999	999	999	303	268	169	2	0	0	0	0	0	0	4	0	0	40
008	2	32	1	6	8	MM	som-som	5	268	272	277	278	288	305	999	117	135	135	311	999	999	999	303	268	169	2	0	0	0	0	0	0	4	0	0	20
008	2	32	1	6	8	MM	som-som	5	268	272	277	278	288	305	999	117	135	135	311	999	999	999	303	268	169	2	0	0	0	0	0	0	4	0	90	90
008	2	32	1	6	8	MM	som-som	5	268	272	277	278	288	305	999	117	135	135	311	999	999	999	303	268	169	2	0	0	0	0	0	0	4	80	5	5
009	2	28	2	4	2	M	psy	1	1	3	9	33	170	999	999	999	999	999	999	999	999	999	3	2	1	0	0	0	0	0	0	0	3	0	0	80
009	2	28	2	4	2	M	psy	1	1	3	9	33	170	999	999	999	999	999	999	999	999	999	3	2	1	0	0	0	0	0	0	0	3	0	30	30
009	2	28	2	4	2	M	psy	1	1	3	9	33	170	999	999	999	999	999	999	999	999	999	3	2	1	0	0	0	0	0	0	0	3	5	5	30
009	2	28	2	4	3	M	som	3	48	76	91	215	999	999	999	999	999	999	999	999	999	999	215	76	0	0	0	0	0	0	0	0	2	0	0	30
009	2	28	2	4	3	M	som	3	48	76	91	215	999	999	999	999	999	999	999	999	999	999	215	76	0	0	0	0	0	0	0	0	2	0	70	30
009	2	28	2	4	5	MM	psy-som	4	1	3	7	103	170	207	254	100	186	204	235	186	204	311	209	100	2	0	0	0	0	0	0	0	3	0	0	20
009	2	28	2	4	5	MM	psy-som	4	1	3	7	103	170	207	254	100	186	204	235	186	204	311	209	100	2	0	0	0	0	0	0	0	3	0	30	60
009	2	28	2	4	5	MM	psy-som	4	1	3	7	103	170	207	254	100	186	204	235	186	204	311	209	100	2	0	0	0	0	0	0	0	3	0	10	10
009	2	28	2	4	7	MM	psy-psy	2	3	29	33	999	999	999	999	18	57	94	103	999	999	999	57	3	150	0	0	0	0	0	0	0	3	0	20	80
009	2	28	2	4	7	MM	psy-psy	2	3	29	33	999	999	999	999	18	57	94	103	999	999	999	57	3	150	0	0	0	0	0	0	0	3	5	20	20
009	2	28	2	4	7	MM	psy-psy	2	3	29	33	999	999	999	999	18	57	94	103	999	999	999	57	3	150	0	0	0	0	0	0	0	3	0	0	20
009	2	28	2	4	8	MM	som-som	5	268	272	277	278	288	305	999	117	135	135	311	999	999	999	308	268	117	2	0	0	0	0	0	0	4	0	0	20
009	2	28	2	4	8	MM	som-som	5	268	272	277	278	288	305	999	117	135	135	311	999	999	999	308	268	117	2	0	0	0	0	0	0	4	0	0	20
009	2	28	2	4	8	MM	som-som	5	268	272	277	278	288	305	999	117	135	135	311	999	999	999	308	268	117	2	0	0	0	0	0	0	4	0	40	90
009	2	28	2	4	8	MM	som-som	5	268	272	277	278	288	305	999	117	135	135	311	999	999	999	308	268	117	2	0	0	0	0	0	0	4	10	0	0
010	2	30	2	2.5	2	M	psy	4	1	3	9	33	170	999	999	999	999	999	999	999	999	999	11	35	36	37	38	4	2	1	0	0	8	0	0	85
010	2	30	2	2.5	2	M	psy	4	1	3	9	33	170	999	999	999	999	999	999	999	999	999	11	35	36	37	38	4	2	1	0	0	8	0	35	35
010	2	30	2	2.5	2	M	psy	4	1	3	9	33	170	999	999	999	999	999	999	999	999	999	11	35	36	37	38	4	2	1	0	0	8	0	35	45
010	2	30	2	2.5	2	M	psy	4	1	3	9	33	170	999	999	999	999	999	999	999	999	999	11	35	36	37	38	4	2	1	0	0	8	5	25	10
010	2	30	2	2.5	2	M	psy	4	1	3	9	33	170	999	999	999	999	999	999	999	999	999	11	35	36	37	38	4	2	1	0	0	8	5	15	10
010	2	30	2	2.5	2	M	psy	4	1	3	9	33	170	999	999	999	999	999	999	999	999	999	11	35	36	37	38	4	2	1	0	0	8	5	20	15
010	2	30	2	2.5	2	M	psy	4	1	3	9	33	170	999	999	999	999	999	999	999	999	999	11	35	36	37	38	4	2	1	0	0	8	5	10	5
010	2	30	2	2.5	2	M	psy	4	1	3	9	33	170	999	999	999	999	999	999	999	999	999	11	35	36	37	38	4	2	1	0	0	8	5	5	5
010	2	30	2	2.5	3	M	som	1	48	76	91	215	999	999	999	999	999	999	999	999	999	999	88	262	89	90	309	91	3	105	48	0	9	0	0	25
010	2	30	2	2.5	3	M	som	1	48	76	91	215	999	999	999	999	999	999	999	999	999	999	88	262	89	90	309	91	3	105	48	0	9	0	0	20
010	2	30	2	2.5	3	M	som	1	48	76	91	215	999	999	999	999	999	999	999	999	999	999	88	262	89	90	309	91	3	105	48	0	9	5	15	15
010	2	30	2	2.5	3	M	som	1	48	76	91	215	999	999	999	999	999	999	999	999	999	999	88	262	89	90	309	91	3	105	48	0	9	5	0	15
010	2	30	2	2.5	3	M	som	1	48	76	91	215	999	999	999	999	999	999	999	999	999	999	88	262	89	90	309	91	3	105	48	0	9	5	20	30
010	2	30	2	2.5	3	M	som	1	48	76	91	215	999	999	999	999	999	999	999	999	999	999	88	262	89	90	309	91	3	105	48	0	9	0	0	35
010	2	30	2	2.5	3	M	som	1	48	76	91	215	999	999	999	999	999	999	999	999	999	999	88	262	89	90	309	91	3	105	48	0	9	0	0	15
010	2	30	2	2.5	3	M	som	1	48	76	91	215	999	999	999	999	999	999	999	999	999	999	88	262	89	90	309	91	3	105	48	0	9	5	10	10
010	2	30	2	2.5	3	M	som	1	48	76	91	215	999	999	999	999	999	999	999	999	999	999	88	262	89	90	309	91	3	105	48	0	9	0	30	40
010	2	30	2	2.5	5	MM	psy-som	5	1	3	7	103	170	207	254	100	186	204	235	186	204	311	75	117	69	2	211	100	186	170	207	0	9	5	15	60
010	2	30	2	2.5	5	MM	psy-som	5	1	3	7	103	170	207	254	100	186	204	235	186	204	311	75	117	69	2	211	100	186	170	207	0	9	5	10	10
010	2	30	2	2.5	5	MM	psy-som	5	1	3	7	103	170	207	254	100	186	204	235	186	204	311	75	117	69	2	211	100	186	170	207	0	9	15	20	15
010	2	30	2	2.5	5	MM	psy-som	5	1	3	7	103	170	207	254	100	186	204	235	186	204	311	75	117	69	2	211	100	186	170	207	0	9	0	40	20
010	2	30	2	2.5	5	MM	psy-som	5	1	3	7	103	170	207	254	100	186	204	235	186	204	311	75	117	69	2	211	100	186	170	207	0	9	5	10	10
010	2	30	2	2.5	5	MM	psy-som	5	1	3	7	103	170	207	254	100	186	204	235	186	204	311	75	117	69	2	211	100	186	170	207	0	9	0	0	40
010	2	30	2	2.5	5	MM	psy-som	5	1	3	7	103	170	207	254	100	186	204	235	186	204	311	75	117	69	2	211	100	186	170	207	0	9	0	30	15
010	2	30	2	2.5	5	MM	psy-som	5	1	3	7	103	170	207	254	100	186	204	235	186	204	311	75	117	69	2	211	100	186	170	207	0	9	0	0	50
010	2	30	2	2.5	5	MM	psy-som	5	1	3	7	103	170	207	254	100	186	204	235	186	204	311	75	117	69	2	211	100	186	170	207	0	9	0	30	10
010	2	30	2	2.5	7	MM	psy-psy	2	3	29	33	999	999	999	999	18	57	94	103	999	999	999	75	35	18	258	3	153	131	260	0	0	8	0	30	45
010	2	30	2	2.5	7	MM	psy-psy	2	3	29	33	999	999	999	999	18	57	94	103	999	999	999	75	35	18	258	3	153	131	260	0	0	8	10	15	35
010	2	30	2	2.5	7	MM	psy-psy	2	3	29	33	999	999	999	999	18	57	94	103	999	999	999	75	35	18	258	3	153	131	260	0	0	8	5	10	10
010	2	30	2	2.5	7	MM	psy-psy	2	3	29	33	999	999	999	999	18	57	94	103	999	999	999	75	35	18	258	3	153	131	260	0	0	8	5	5	5
010	2	30	2	2.5	7	MM	psy-psy	2	3	29	33	999	999	999	999	18	57	94	103	999	999	999	75	35	18	258	3	153	131	260	0	0	8	0	10	15
010	2	30	2	2.5	7	MM	psy-psy	2	3	29	33	999	999	999	999	18	57	94	103	999	999	999	75	35	18	258	3	153	131	260	0	0	8	0	10	10
010	2	30	2	2.5	7	MM	psy-psy	2	3	29	33	999	999	999	999	18	57	94	103	999	999	999	75	35	18	258	3	153	131	260	0	0	8	10	30	40
010	2	30	2	2.5	7	MM	psy-psy	2	3	29	33	999	999	999	999	18	57	94	103	999	999	999	75	35	18	258	3	153	131	260	0	0	8	0	10	15
010	2	30	2	2.5	8	MM	som-som	3	268	272	277	278	288	305	999	117	135	135	311	999	999	999	288	308	162	277	309	289	2	268	0	0	8	0	30	45
010	2	30	2	2.5	8	MM	som-som	3	268	272	277	278	288	305	999	117	135	135	311	999	999	999	288	308	162	277	309	289	2	268	0	0	8	15	5	0
010	2	30	2	2.5	8	MM	som-som	3	268	272	277	278	288	305	999	117	135	135	311	999	999	999	288	308	162	277	309	289	2	268	0	0	8	0	0	60
010	2	30	2	2.5	8	MM	som-som	3	268	272	277	278	288	305	999	117	135	135	311	999	999	999	288	308	162	277	309	289	2	268	0	0	8	25	20	25
010	2	30	2	2.5	8	MM	som-som	3	268	272	277	278	288	305	999	117	135	135	311	999	999	999	288	308	162	277	309	289	2	268	0	0	8	25	65	60
010	2	30	2	2.5	8	MM	som-som	3	268	272	277	278	288	305	999	117	135	135	311	999	999	999	288	308	162	277	309	289	2	268	0	0	8	0	65	65
010	2	30	2	2.5	8	MM	som-som	3	268	272	277	278	288	305	999	117	135	135	311	999	999	999	288	308	162	277	309	289	2	268	0	0	8	25	25	5
010	2	30	2	2.5	8	MM	som-som	3	268	272	277	278	288	305	999	117	135	135	311	999	999	999	288	308	162	277	309	289	2	268	0	0	8	10	5	10
011	2	28	2	3	2	M	psy	2	1	3	9	33	170	999	999	999	999	999	999	999	999	999	1	9	27	7	206	0	0	0	0	0	5	80	60	90
011	2	28	2	3	2	M	psy	2	1	3	9	33	170	999	999	999	999	999	999	999	999	999	1	9	27	7	206	0	0	0	0	0	5	0	70	80
011	2	28	2	3	2	M	psy	2	1	3	9	33	170	999	999	999	999	999	999	999	999	999	1	9	27	7	206	0	0	0	0	0	5	40	70	90
011	2	28	2	3	2	M	psy	2	1	3	9	33	170	999	999	999	999	999	999	999	999	999	1	9	27	7	206	0	0	0	0	0	5	70	10	0
011	2	28	2	3	2	M	psy	2	1	3	9	33	170	999	999	999	999	999	999	999	999	999	1	9	27	7	206	0	0	0	0	0	5	0	90	60
011	2	28	2	3	3	M	som	3	48	76	91	215	999	999	999	999	999	999	999	999	999	999	36	27	215	159	3	0	0	0	0	0	5	0	0	80
011	2	28	2	3	3	M	som	3	48	76	91	215	999	999	999	999	999	999	999	999	999	999	36	27	215	159	3	0	0	0	0	0	5	20	0	0
011	2	28	2	3	3	M	som	3	48	76	91	215	999	999	999	999	999	999	999	999	999	999	36	27	215	159	3	0	0	0	0	0	5	30	40	30
011	2	28	2	3	3	M	som	3	48	76	91	215	999	999	999	999	999	999	999	999	999	999	36	27	215	159	3	0	0	0	0	0	5	0	0	90
011	2	28	2	3	3	M	som	3	48	76	91	215	999	999	999	999	999	999	999	999	999	999	36	27	215	159	3	0	0	0	0	0	5	0	80	70
011	2	28	2	3	5	MM	psy-som	1	1	3	7	103	170	207	254	100	186	204	235	186	204	311	2	3	104	7	57	170	207	0	0	0	7	80	90	70
011	2	28	2	3	5	MM	psy-som	1	1	3	7	103	170	207	254	100	186	204	235	186	204	311	2	3	104	7	57	170	207	0	0	0	7	90	90	80
011	2	28	2	3	5	MM	psy-som	1	1	3	7	103	170	207	254	100	186	204	235	186	204	311	2	3	104	7	57	170	207	0	0	0	7	0	90	90
011	2	28	2	3	5	MM	psy-som	1	1	3	7	103	170	207	254	100	186	204	235	186	204	311	2	3	104	7	57	170	207	0	0	0	7	0	80	80
011	2	28	2	3	5	MM	psy-som	1	1	3	7	103	170	207	254	100	186	204	235	186	204	311	2	3	104	7	57	170	207	0	0	0	7	70	10	0
011	2	28	2	3	5	MM	psy-som	1	1	3	7	103	170	207	254	100	186	204	235	186	204	311	2	3	104	7	57	170	207	0	0	0	7	0	0	80
011	2	28	2	3	5	MM	psy-som	1	1	3	7	103	170	207	254	100	186	204	235	186	204	311	2	3	104	7	57	170	207	0	0	0	7	0	0	90
011	2	28	2	3	7	MM	psy-psy	5	3	29	33	999	999	999	999	18	57	94	103	999	999	999	36	3	262	27	18	0	0	0	0	0	5	60	70	100
011	2	28	2	3	7	MM	psy-psy	5	3	29	33	999	999	999	999	18	57	94	103	999	999	999	36	3	262	27	18	0	0	0	0	0	5	0	90	95
011	2	28	2	3	7	MM	psy-psy	5	3	29	33	999	999	999	999	18	57	94	103	999	999	999	36	3	262	27	18	0	0	0	0	0	5	40	0	0
011	2	28	2	3	7	MM	psy-psy	5	3	29	33	999	999	999	999	18	57	94	103	999	999	999	36	3	262	27	18	0	0	0	0	0	5	60	50	30
011	2	28	2	3	7	MM	psy-psy	5	3	29	33	999	999	999	999	18	57	94	103	999	999	999	36	3	262	27	18	0	0	0	0	0	5	60	10	20
011	2	28	2	3	8	MM	som-som	4	268	272	277	278	288	305	999	117	135	135	311	999	999	999	292	268	133	277	2	0	0	0	0	0	5	0	0	60
011	2	28	2	3	8	MM	som-som	4	268	272	277	278	288	305	999	117	135	135	311	999	999	999	292	268	133	277	2	0	0	0	0	0	5	0	50	40
011	2	28	2	3	8	MM	som-som	4	268	272	277	278	288	305	999	117	135	135	311	999	999	999	292	268	133	277	2	0	0	0	0	0	5	0	90	80
011	2	28	2	3	8	MM	som-som	4	268	272	277	278	288	305	999	117	135	135	311	999	999	999	292	268	133	277	2	0	0	0	0	0	5	0	0	40
011	2	28	2	3	8	MM	som-som	4	268	272	277	278	288	305	999	117	135	135	311	999	999	999	292	268	133	277	2	0	0	0	0	0	5	80	90	80
012	2	34	2	3.5	2	M	psy	4	1	3	9	33	170	999	999	999	999	999	999	999	999	999	39	2	1	0	0	0	0	0	0	0	3	0	0	80
012	2	34	2	3.5	2	M	psy	4	1	3	9	33	170	999	999	999	999	999	999	999	999	999	39	2	1	0	0	0	0	0	0	0	3	0	50	50
012	2	34	2	3.5	2	M	psy	4	1	3	9	33	170	999	999	999	999	999	999	999	999	999	39	2	1	0	0	0	0	0	0	0	3	0	50	10
012	2	34	2	3.5	3	M	som	2	48	76	91	215	999	999	999	999	999	999	999	999	999	999	309	71	0	0	0	0	0	0	0	0	2	0	30	10
012	2	34	2	3.5	3	M	som	2	48	76	91	215	999	999	999	999	999	999	999	999	999	999	309	71	0	0	0	0	0	0	0	0	2	0	80	90
012	2	34	2	3.5	5	MM	psy-som	3	1	3	7	103	170	207	254	100	186	204	235	186	204	311	2	294	0	0	0	0	0	0	0	0	2	70	80	95
012	2	34	2	3.5	5	MM	psy-som	3	1	3	7	103	170	207	254	100	186	204	235	186	204	311	2	294	0	0	0	0	0	0	0	0	2	0	20	0
012	2	34	2	3.5	7	MM	psy-psy	5	3	29	33	999	999	999	999	18	57	94	103	999	999	999	3	149	0	0	0	0	0	0	0	0	2	0	90	100
012	2	34	2	3.5	7	MM	psy-psy	5	3	29	33	999	999	999	999	18	57	94	103	999	999	999	3	149	0	0	0	0	0	0	0	0	2	0	0	30
012	2	34	2	3.5	8	MM	som-som	1	268	272	277	278	288	305	999	117	135	135	311	999	999	999	269	277	0	0	0	0	0	0	0	0	2	0	70	70
012	2	34	2	3.5	8	MM	som-som	1	268	272	277	278	288	305	999	117	135	135	311	999	999	999	269	277	0	0	0	0	0	0	0	0	2	0	0	80
013	2	33	1	7	2	M	psy	1	1	3	9	33	170	999	999	999	999	999	999	999	999	999	3	0	0	0	0	0	0	0	0	0	1	90	100	100
013	2	33	1	7	3	M	som	3	48	76	91	215	999	999	999	999	999	999	999	999	999	999	93	215	94	0	0	0	0	0	0	0	3	90	90	90
013	2	33	1	7	3	M	som	3	48	76	91	215	999	999	999	999	999	999	999	999	999	999	93	215	94	0	0	0	0	0	0	0	3	0	0	90
013	2	33	1	7	3	M	som	3	48	76	91	215	999	999	999	999	999	999	999	999	999	999	93	215	94	0	0	0	0	0	0	0	3	0	90	90
013	2	33	1	7	5	MM	psy-som	4	1	3	7	103	170	207	254	100	186	204	235	186	204	311	304	75	2	214	86	207	0	0	0	0	6	70	90	95
013	2	33	1	7	5	MM	psy-som	4	1	3	7	103	170	207	254	100	186	204	235	186	204	311	304	75	2	214	86	207	0	0	0	0	6	70	90
013	2	33	1	7	5	MM	psy-som	4	1	3	7	103	170	207	254	100	186	204	235	186	204	311	304	75	2	214	86	207	0	0	0	0	6	0	90	0
013	2	33	1	7	5	MM	psy-som	4	1	3	7	103	170	207	254	100	186	204	235	186	204	311	304	75	2	214	86	207	0	0	0	0	6	0	0	95
013	2	33	1	7	5	MM	psy-som	4	1	3	7	103	170	207	254	100	186	204	235	186	204	311	304	75	2	214	86	207	0	0	0	0	6	70	20	0
013	2	33	1	7	5	MM	psy-som	4	1	3	7	103	170	207	254	100	186	204	235	186	204	311	304	75	2	214	86	207	0	0	0	0	6	80	90	10
013	2	33	1	7	7	MM	psy-psy	2	3	29	33	999	999	999	999	18	57	94	103	999	999	999	18	0	0	0	0	0	0	0	0	0	1	90	95	95
013	2	33	1	7	8	MM	som-som	5	268	272	277	278	288	305	999	117	135	135	311	999	999	999	214	304	2	277	135	0	0	0	0	0	5	60	70	90
013	2	33	1	7	8	MM	som-som	5	268	272	277	278	288	305	999	117	135	135	311	999	999	999	214	304	2	277	135	0	0	0	0	0	5	0	50	60
013	2	33	1	7	8	MM	som-som	5	268	272	277	278	288	305	999	117	135	135	311	999	999	999	214	304	2	277	135	0	0	0	0	0	5	90	95	90
013	2	33	1	7	8	MM	som-som	5	268	272	277	278	288	305	999	117	135	135	311	999	999	999	214	304	2	277	135	0	0	0	0	0	5	0	95	90
013	2	33	1	7	8	MM	som-som	5	268	272	277	278	288	305	999	117	135	135	311	999	999	999	214	304	2	277	135	0	0	0	0	0	5	80	0	0
014	2	27	2	3	2	M	psy	1	1	3	9	33	170	999	999	999	999	999	999	999	999	999	3	5	1	0	0	0	0	0	0	0	3	0	0	50
014	2	27	2	3	2	M	psy	1	1	3	9	33	170	999	999	999	999	999	999	999	999	999	3	5	1	0	0	0	0	0	0	0	3	0	30	70
014	2	27	2	3	2	M	psy	1	1	3	9	33	170	999	999	999	999	999	999	999	999	999	3	5	1	0	0	0	0	0	0	0	3	0	40	25
014	2	27	2	3	3	M	som	4	48	76	91	215	999	999	999	999	999	999	999	999	999	999	23	95	76	0	0	0	0	0	0	0	3	50	5	15
014	2	27	2	3	3	M	som	4	48	76	91	215	999	999	999	999	999	999	999	999	999	999	23	95	76	0	0	0	0	0	0	0	3	0	0	60
014	2	27	2	3	3	M	som	4	48	76	91	215	999	999	999	999	999	999	999	999	999	999	23	95	76	0	0	0	0	0	0	0	3	0	70	70
014	2	27	2	3	5	MM	psy-som	3	1	3	7	103	170	207	254	100	186	204	235	186	204	311	75	2	100	0	0	0	0	0	0	0	3	30	20	50
014	2	27	2	3	5	MM	psy-som	3	1	3	7	103	170	207	254	100	186	204	235	186	204	311	75	2	100	0	0	0	0	0	0	0	3	60	90	90
014	2	27	2	3	5	MM	psy-som	3	1	3	7	103	170	207	254	100	186	204	235	186	204	311	75	2	100	0	0	0	0	0	0	0	3	0	50	40
014	2	27	2	3	7	MM	psy-psy	5	3	29	33	999	999	999	999	18	57	94	103	999	999	999	57	258	29	0	0	0	0	0	0	0	3	0	0	50
014	2	27	2	3	7	MM	psy-psy	5	3	29	33	999	999	999	999	18	57	94	103	999	999	999	57	258	29	0	0	0	0	0	0	0	3	60	70	90
014	2	27	2	3	7	MM	psy-psy	5	3	29	33	999	999	999	999	18	57	94	103	999	999	999	57	258	29	0	0	0	0	0	0	0	3	0	60	40
014	2	27	2	3	8	MM	som-som	2	268	272	277	278	288	305	999	117	135	135	311	999	999	999	278	286	268	277	117	0	0	0	0	0	5	0	0	40
014	2	27	2	3	8	MM	som-som	2	268	272	277	278	288	305	999	117	135	135	311	999	999	999	278	286	268	277	117	0	0	0	0	0	5	0	50	30
014	2	27	2	3	8	MM	som-som	2	268	272	277	278	288	305	999	117	135	135	311	999	999	999	278	286	268	277	117	0	0	0	0	0	5	0	0	30
014	2	27	2	3	8	MM	som-som	2	268	272	277	278	288	305	999	117	135	135	311	999	999	999	278	286	268	277	117	0	0	0	0	0	5	50	100	100
014	2	27	2	3	8	MM	som-som	2	268	272	277	278	288	305	999	117	135	135	311	999	999	999	278	286	268	277	117	0	0	0	0	0	5	0	60	50
015	2	34	1	4	2	M	psy	2	1	3	9	33	170	999	999	999	999	999	999	999	999	999	2	36	156	1	0	0	0	0	0	0	4	0	0	90
015	2	34	1	4	2	M	psy	2	1	3	9	33	170	999	999	999	999	999	999	999	999	999	2	36	156	1	0	0	0	0	0	0	4	45	80	65
015	2	34	1	4	2	M	psy	2	1	3	9	33	170	999	999	999	999	999	999	999	999	999	2	36	156	1	0	0	0	0	0	0	4	45	35	30
015	2	34	1	4	2	M	psy	2	1	3	9	33	170	999	999	999	999	999	999	999	999	999	2	36	156	1	0	0	0	0	0	0	4	50	20	30
015	2	34	1	4	3	M	som	3	48	76	91	215	999	999	999	999	999	999	999	999	999	999	81	11	2	91	105	96	86	0	0	0	7	65	20	20
015	2	34	1	4	3	M	som	3	48	76	91	215	999	999	999	999	999	999	999	999	999	999	81	11	2	91	105	96	86	0	0	0	7	55	5	5
015	2	34	1	4	3	M	som	3	48	76	91	215	999	999	999	999	999	999	999	999	999	999	81	11	2	91	105	96	86	0	0	0	7	70	15	15
015	2	34	1	4	3	M	som	3	48	76	91	215	999	999	999	999	999	999	999	999	999	999	81	11	2	91	105	96	86	0	0	0	7	0	0	70
015	2	34	1	4	3	M	som	3	48	76	91	215	999	999	999	999	999	999	999	999	999	999	81	11	2	91	105	96	86	0	0	0	7	0	75	70
015	2	34	1	4	3	M	som	3	48	76	91	215	999	999	999	999	999	999	999	999	999	999	81	11	2	91	105	96	86	0	0	0	7	0	0	70
015	2	34	1	4	3	M	som	3	48	76	91	215	999	999	999	999	999	999	999	999	999	999	81	11	2	91	105	96	86	0	0	0	7	0	10	70
015	2	34	1	4	5	MM	psy-som	4	1	3	7	103	170	207	254	100	186	204	235	186	204	311	11	2	100	170	0	0	0	0	0	0	4	70	40	75
015	2	34	1	4	5	MM	psy-som	4	1	3	7	103	170	207	254	100	186	204	235	186	204	311	11	2	100	170	0	0	0	0	0	0	4	75	75	70
015	2	34	1	4	5	MM	psy-som	4	1	3	7	103	170	207	254	100	186	204	235	186	204	311	11	2	100	170	0	0	0	0	0	0	4	0	80	60
015	2	34	1	4	5	MM	psy-som	4	1	3	7	103	170	207	254	100	186	204	235	186	204	311	11	2	100	170	0	0	0	0	0	0	4	0	20	90
015	2	34	1	4	7	MM	psy-psy	1	3	29	33	999	999	999	999	18	57	94	103	999	999	999	3	36	262	264	153	2	5	0	0	0	7	0	0	90
015	2	34	1	4	7	MM	psy-psy	1	3	29	33	999	999	999	999	18	57	94	103	999	999	999	3	36	262	264	153	2	5	0	0	0	7	45	50	90
015	2	34	1	4	7	MM	psy-psy	1	3	29	33	999	999	999	999	18	57	94	103	999	999	999	3	36	262	264	153	2	5	0	0	0	7	0	0	90
015	2	34	1	4	7	MM	psy-psy	1	3	29	33	999	999	999	999	18	57	94	103	999	999	999	3	36	262	264	153	2	5	0	0	0	7	60	15	20
015	2	34	1	4	7	MM	psy-psy	1	3	29	33	999	999	999	999	18	57	94	103	999	999	999	3	36	262	264	153	2	5	0	0	0	7	0	50	25
015	2	34	1	4	7	MM	psy-psy	1	3	29	33	999	999	999	999	18	57	94	103	999	999	999	3	36	262	264	153	2	5	0	0	0	7	60	35	20
015	2	34	1	4	7	MM	psy-psy	1	3	29	33	999	999	999	999	18	57	94	103	999	999	999	3	36	262	264	153	2	5	0	0	0	7	10	0	0
015	2	34	1	4	8	MM	som-som	5	268	272	277	278	288	305	999	117	135	135	311	999	999	999	278	312	268	292	117	0	0	0	0	0	5	0	0	70
015	2	34	1	4	8	MM	som-som	5	268	272	277	278	288	305	999	117	135	135	311	999	999	999	278	312	268	292	117	0	0	0	0	0	5	40	90	85
015	2	34	1	4	8	MM	som-som	5	268	272	277	278	288	305	999	117	135	135	311	999	999	999	278	312	268	292	117	0	0	0	0	0	5	90	75	100
015	2	34	1	4	8	MM	som-som	5	268	272	277	278	288	305	999	117	135	135	311	999	999	999	278	312	268	292	117	0	0	0	0	0	5	85	10	5
015	2	34	1	4	8	MM	som-som	5	268	272	277	278	288	305	999	117	135	135	311	999	999	999	278	312	268	292	117	0	0	0	0	0	5	40	0	0
016	2	34	1	6	2	M	psy	2	1	3	9	33	170	999	999	999	999	999	999	999	999	999	97	41	5	42	1	0	0	0	0	0	5	0	0	95
016	2	34	1	6	2	M	psy	2	1	3	9	33	170	999	999	999	999	999	999	999	999	999	97	41	5	42	1	0	0	0	0	0	5	0	95	65
016	2	34	1	6	2	M	psy	2	1	3	9	33	170	999	999	999	999	999	999	999	999	999	97	41	5	42	1	0	0	0	0	0	5	90	50	5
016	2	34	1	6	2	M	psy	2	1	3	9	33	170	999	999	999	999	999	999	999	999	999	97	41	5	42	1	0	0	0	0	0	5	0	10	5
016	2	34	1	6	2	M	psy	2	1	3	9	33	170	999	999	999	999	999	999	999	999	999	97	41	5	42	1	0	0	0	0	0	5	90	60
016	2	34	1	6	3	M	som	4	48	76	91	215	999	999	999	999	999	999	999	999	999	999	23	97	215	74	98	99	100	0	0	0	7	85	5	0
016	2	34	1	6	3	M	som	4	48	76	91	215	999	999	999	999	999	999	999	999	999	999	23	97	215	74	98	99	100	0	0	0	7	0	60	30
016	2	34	1	6	3	M	som	4	48	76	91	215	999	999	999	999	999	999	999	999	999	999	23	97	215	74	98	99	100	0	0	0	7	40	50	40
016	2	34	1	6	3	M	som	4	48	76	91	215	999	999	999	999	999	999	999	999	999	999	23	97	215	74	98	99	100	0	0	0	7	0	0	40
016	2	34	1	6	3	M	som	4	48	76	91	215	999	999	999	999	999	999	999	999	999	999	23	97	215	74	98	99	100	0	0	0	7	0	0	20
016	2	34	1	6	3	M	som	4	48	76	91	215	999	999	999	999	999	999	999	999	999	999	23	97	215	74	98	99	100	0	0	0	7	0	0	20
016	2	34	1	6	3	M	som	4	48	76	91	215	999	999	999	999	999	999	999	999	999	999	23	97	215	74	98	99	100	0	0	0	7	0	80	80
016	2	34	1	6	5	MM	psy-som	1	1	3	7	103	170	207	254	100	186	204	235	186	204	311	75	2	216	100	208	40	3	0	0	0	7	50	5	90
016	2	34	1	6	5	MM	psy-som	1	1	3	7	103	170	207	254	100	186	204	235	186	204	311	75	2	216	100	208	40	3	0	0	0	7	0	0	60
016	2	34	1	6	5	MM	psy-som	1	1	3	7	103	170	207	254	100	186	204	235	186	204	311	75	2	216	100	208	40	3	0	0	0	7	0	0	95
016	2	34	1	6	5	MM	psy-som	1	1	3	7	103	170	207	254	100	186	204	235	186	204	311	75	2	216	100	208	40	3	0	0	0	7	90	95	100
016	2	34	1	6	5	MM	psy-som	1	1	3	7	103	170	207	254	100	186	204	235	186	204	311	75	2	216	100	208	40	3	0	0	0	7	0	80	50
016	2	34	1	6	5	MM	psy-som	1	1	3	7	103	170	207	254	100	186	204	235	186	204	311	75	2	216	100	208	40	3	0	0	0	7	0	100	90
016	2	34	1	6	5	MM	psy-som	1	1	3	7	103	170	207	254	100	186	204	235	186	204	311	75	2	216	100	208	40	3	0	0	0	7	80	80	80
016	2	34	1	6	7	MM	psy-psy	5	3	29	33	999	999	999	999	18	57	94	103	999	999	999	18	3	0	0	0	0	0	0	0	0	2	0	0	20
016	2	34	1	6	7	MM	psy-psy	5	3	29	33	999	999	999	999	18	57	94	103	999	999	999	18	3	0	0	0	0	0	0	0	0	2	70	95	95
016	2	34	1	6	8	MM	som-som	3	268	272	277	278	288	305	999	117	135	135	311	999	999	999	313	290	272	314	268	169	315	316	305	0	9	0	25	85
016	2	34	1	6	8	MM	som-som	3	268	272	277	278	288	305	999	117	135	135	311	999	999	999	313	290	272	314	268	169	315	316	305	0	9	0	65	10
016	2	34	1	6	8	MM	som-som	3	268	272	277	278	288	305	999	117	135	135	311	999	999	999	313	290	272	314	268	169	315	316	305	0	9	80	95	100
016	2	34	1	6	8	MM	som-som	3	268	272	277	278	288	305	999	117	135	135	311	999	999	999	313	290	272	314	268	169	315	316	305	0	9	20	0	0
016	2	34	1	6	8	MM	som-som	3	268	272	277	278	288	305	999	117	135	135	311	999	999	999	313	290	272	314	268	169	315	316	305	0	9	0	0	85
016	2	34	1	6	8	MM	som-som	3	268	272	277	278	288	305	999	117	135	135	311	999	999	999	313	290	272	314	268	169	315	316	305	0	9	95	10	5
016	2	34	1	6	8	MM	som-som	3	268	272	277	278	288	305	999	117	135	135	311	999	999	999	313	290	272	314	268	169	315	316	305	0	9	0	95	10
016	2	34	1	6	8	MM	som-som	3	268	272	277	278	288	305	999	117	135	135	311	999	999	999	313	290	272	314	268	169	315	316	305	0	9	0	10	15
016	2	34	1	6	8	MM	som-som	3	268	272	277	278	288	305	999	117	135	135	311	999	999	999	313	290	272	314	268	169	315	316	305	0	9	0	0	65
017	2	29	2	2	2	M	psy	3	1	3	9	33	170	999	999	999	999	999	999	999	999	999	35	5	1	0	0	0	0	0	0	0	3	0	0	75
017	2	29	2	2	2	M	psy	3	1	3	9	33	170	999	999	999	999	999	999	999	999	999	35	5	1	0	0	0	0	0	0	0	3	0	50	5
017	2	29	2	2	2	M	psy	3	1	3	9	33	170	999	999	999	999	999	999	999	999	999	35	5	1	0	0	0	0	0	0	0	3	5	10	5
017	2	29	2	2	3	M	som	1	48	76	91	215	999	999	999	999	999	999	999	999	999	999	69	91	90	86	215	13	102	0	0	0	7	0	10	5
017	2	29	2	2	3	M	som	1	48	76	91	215	999	999	999	999	999	999	999	999	999	999	69	91	90	86	215	13	102	0	0	0	7	5	5	5
017	2	29	2	2	3	M	som	1	48	76	91	215	999	999	999	999	999	999	999	999	999	999	69	91	90	86	215	13	102	0	0	0	7	0	5	10
017	2	29	2	2	3	M	som	1	48	76	91	215	999	999	999	999	999	999	999	999	999	999	69	91	90	86	215	13	102	0	0	0	7	0	5	5
017	2	29	2	2	3	M	som	1	48	76	91	215	999	999	999	999	999	999	999	999	999	999	69	91	90	86	215	13	102	0	0	0	7	0	5	5
017	2	29	2	2	3	M	som	1	48	76	91	215	999	999	999	999	999	999	999	999	999	999	69	91	90	86	215	13	102	0	0	0	7	0	0	15
017	2	29	2	2	3	M	som	1	48	76	91	215	999	999	999	999	999	999	999	999	999	999	69	91	90	86	215	13	102	0	0	0	7	0	20	5
017	2	29	2	2	5	MM	psy-som	2	1	3	7	103	170	207	254	100	186	204	235	186	204	311	2	3	217	100	0	0	0	0	0	0	4	10	40	70
017	2	29	2	2	5	MM	psy-som	2	1	3	7	103	170	207	254	100	186	204	235	186	204	311	2	3	217	100	0	0	0	0	0	0	4	10	40	40
017	2	29	2	2	5	MM	psy-som	2	1	3	7	103	170	207	254	100	186	204	235	186	204	311	2	3	217	100	0	0	0	0	0	0	4	0	0	5
017	2	29	2	2	5	MM	psy-som	2	1	3	7	103	170	207	254	100	186	204	235	186	204	311	2	3	217	100	0	0	0	0	0	0	4	0	5	5
017	2	29	2	2	7	MM	psy-psy	5	3	29	33	999	999	999	999	18	57	94	103	999	999	999	18	153	0	0	0	0	0	0	0	0	2	20	20	70
017	2	29	2	2	7	MM	psy-psy	5	3	29	33	999	999	999	999	18	57	94	103	999	999	999	18	153	0	0	0	0	0	0	0	0	2	0	5	5
017	2	29	2	2	8	MM	som-som	4	268	272	277	278	288	305	999	117	135	135	311	999	999	999	313	268	169	0	0	0	0	0	0	0	3	0	0	5
017	2	29	2	2	8	MM	som-som	4	268	272	277	278	288	305	999	117	135	135	311	999	999	999	313	268	169	0	0	0	0	0	0	0	3	0	75	70
017	2	29	2	2	8	MM	som-som	4	268	272	277	278	288	305	999	117	135	135	311	999	999	999	313	268	169	0	0	0	0	0	0	0	3	40	75	85
018	2	29	1	2.5	2	M	psy	1	1	3	9	33	170	999	999	999	999	999	999	999	999	999	43	2	1	0	0	0	0	0	0	0	3	0	0	75
018	2	29	1	2.5	2	M	psy	1	1	3	9	33	170	999	999	999	999	999	999	999	999	999	43	2	1	0	0	0	0	0	0	0	3	0	35	10
018	2	29	1	2.5	2	M	psy	1	1	3	9	33	170	999	999	999	999	999	999	999	999	999	43	2	1	0	0	0	0	0	0	0	3	5	5	5
018	2	29	1	2.5	3	M	som	4	48	76	91	215	999	999	999	999	999	999	999	999	999	999	49	103	0	0	0	0	0	0	0	0	2	0	75	10
018	2	29	1	2.5	3	M	som	4	48	76	91	215	999	999	999	999	999	999	999	999	999	999	49	103	0	0	0	0	0	0	0	0	2	0	0	80
018	2	29	1	2.5	5	MM	psy-som	5	1	3	7	103	170	207	254	100	186	204	235	186	204	311	186	170	0	0	0	0	0	0	0	0	2	0	0	95
018	2	29	1	2.5	5	MM	psy-som	5	1	3	7	103	170	207	254	100	186	204	235	186	204	311	186	170	0	0	0	0	0	0	0	0	2	0	70	5
018	2	29	1	2.5	7	MM	psy-psy	2	3	29	33	999	999	999	999	18	57	94	103	999	999	999	18	3	0	0	0	0	0	0	0	0	2	0	0	80
018	2	29	1	2.5	7	MM	psy-psy	2	3	29	33	999	999	999	999	18	57	94	103	999	999	999	18	3	0	0	0	0	0	0	0	0	2	70	90	15
018	2	29	1	2.5	8	MM	som-som	3	268	272	277	278	288	305	999	117	135	135	311	999	999	999	268	117	0	0	0	0	0	0	0	0	2	0	0	40
018	2	29	1	2.5	8	MM	som-som	3	268	272	277	278	288	305	999	117	135	135	311	999	999	999	268	117	0	0	0	0	0	0	0	0	2	0	50	40
019	2	33	2	4	2	M	psy	3	1	3	9	33	170	999	999	999	999	999	999	999	999	999	1	5	0	0	0	0	0	0	0	0	2	0	0	20
019	2	33	2	4	2	M	psy	3	1	3	9	33	170	999	999	999	999	999	999	999	999	999	1	5	0	0	0	0	0	0	0	0	2	0	0	20
019	2	33	2	4	3	M	som	2	48	76	91	215	999	999	999	999	999	999	999	999	999	999	90	215	91	76	0	0	0	0	0	0	4	0	0	20
019	2	33	2	4	3	M	som	2	48	76	91	215	999	999	999	999	999	999	999	999	999	999	90	215	91	76	0	0	0	0	0	0	4	0	10	10
019	2	33	2	4	3	M	som	2	48	76	91	215	999	999	999	999	999	999	999	999	999	999	90	215	91	76	0	0	0	0	0	0	4	0	10	10
019	2	33	2	4	3	M	som	2	48	76	91	215	999	999	999	999	999	999	999	999	999	999	90	215	91	76	0	0	0	0	0	0	4	0	10	10
019	2	33	2	4	5	MM	psy-som	5	1	3	7	103	170	207	254	100	186	204	235	186	204	311	204	170	0	0	0	0	0	0	0	0	2	0	30	40
019	2	33	2	4	5	MM	psy-som	5	1	3	7	103	170	207	254	100	186	204	235	186	204	311	204	170	0	0	0	0	0	0	0	0	2	0	30	40
019	2	33	2	4	7	MM	psy-psy	1	3	29	33	999	999	999	999	18	57	94	103	999	999	999	153	3	0	0	0	0	0	0	0	0	2	0	0	60
019	2	33	2	4	7	MM	psy-psy	1	3	29	33	999	999	999	999	18	57	94	103	999	999	999	153	3	0	0	0	0	0	0	0	0	2	0	50	30
019	2	33	2	4	8	MM	som-som	4	268	272	277	278	288	305	999	117	135	135	311	999	999	999	268	318	317	277	169	0	0	0	0	0	5	0	0	10
019	2	33	2	4	8	MM	som-som	4	268	272	277	278	288	305	999	117	135	135	311	999	999	999	268	318	317	277	169	0	0	0	0	0	5	0	10	0
019	2	33	2	4	8	MM	som-som	4	268	272	277	278	288	305	999	117	135	135	311	999	999	999	268	318	317	277	169	0	0	0	0	0	5	0	0	5
019	2	33	2	4	8	MM	som-som	4	268	272	277	278	288	305	999	117	135	135	311	999	999	999	268	318	317	277	169	0	0	0	0	0	5	0	5	0
019	2	33	2	4	8	MM	som-som	4	268	272	277	278	288	305	999	117	135	135	311	999	999	999	268	318	317	277	169	0	0	0	0	0	5	0	30	10
020	2	26	2	2.5	2	M	psy	2	1	3	9	33	170	999	999	999	999	999	999	999	999	999	218	3	4	1	0	0	0	0	0	0	4	0	0	70
020	2	26	2	2.5	2	M	psy	2	1	3	9	33	170	999	999	999	999	999	999	999	999	999	218	3	4	1	0	0	0	0	0	0	4	0	60	60
020	2	26	2	2.5	2	M	psy	2	1	3	9	33	170	999	999	999	999	999	999	999	999	999	218	3	4	1	0	0	0	0	0	0	4	0	30	30
020	2	26	2	2.5	2	M	psy	2	1	3	9	33	170	999	999	999	999	999	999	999	999	999	218	3	4	1	0	0	0	0	0	0	4	0	50	30
020	2	26	2	2.5	3	M	som	4	48	76	91	215	999	999	999	999	999	999	999	999	999	999	90	309	0	0	0	0	0	0	0	0	2	0	60	70
020	2	26	2	2.5	3	M	som	4	48	76	91	215	999	999	999	999	999	999	999	999	999	999	90	309	0	0	0	0	0	0	0	0	2	0	50	40
020	2	26	2	2.5	5	MM	psy-som	3	1	3	7	103	170	207	254	100	186	204	235	186	204	311	218	75	204	304	0	0	0	0	0	0	4	30	50	40
020	2	26	2	2.5	5	MM	psy-som	3	1	3	7	103	170	207	254	100	186	204	235	186	204	311	218	75	204	304	0	0	0	0	0	0	4	0	50	50
020	2	26	2	2.5	5	MM	psy-som	3	1	3	7	103	170	207	254	100	186	204	235	186	204	311	218	75	204	304	0	0	0	0	0	0	4	70	40	80
020	2	26	2	2.5	5	MM	psy-som	3	1	3	7	103	170	207	254	100	186	204	235	186	204	311	218	75	204	304	0	0	0	0	0	0	4	0	60	60
020	2	26	2	2.5	7	MM	psy-psy	1	3	29	33	999	999	999	999	18	57	94	103	999	999	999	18	3	0	0	0	0	0	0	0	0	2	0	80	90
020	2	26	2	2.5	7	MM	psy-psy	1	3	29	33	999	999	999	999	18	57	94	103	999	999	999	18	3	0	0	0	0	0	0	0	0	2	80	80	90
020	2	26	2	2.5	8	MM	som-som	5	268	272	277	278	288	305	999	117	135	135	311	999	999	999	319	277	0	0	0	0	0	0	0	0	2	0	90	100
020	2	26	2	2.5	8	MM	som-som	5	268	272	277	278	288	305	999	117	135	135	311	999	999	999	319	277	0	0	0	0	0	0	0	0	2	75	90	100
021	2	34	1	6	2	M	psy	3	1	3	9	33	170	999	999	999	999	999	999	999	999	999	44	4	9	0	0	0	0	0	0	0	3	0	75	100
021	2	34	1	6	2	M	psy	3	1	3	9	33	170	999	999	999	999	999	999	999	999	999	44	4	9	0	0	0	0	0	0	0	3	0	0	100
021	2	34	1	6	2	M	psy	3	1	3	9	33	170	999	999	999	999	999	999	999	999	999	44	4	9	0	0	0	0	0	0	0	3	50	0	0
021	2	34	1	6	3	M	som	1	48	76	91	215	999	999	999	999	999	999	999	999	999	999	90	2	104	309	91	48	0	0	0	0	6	70	50	50
021	2	34	1	6	3	M	som	1	48	76	91	215	999	999	999	999	999	999	999	999	999	999	90	2	104	309	91	48	0	0	0	0	6	0	0	90
021	2	34	1	6	3	M	som	1	48	76	91	215	999	999	999	999	999	999	999	999	999	999	90	2	104	309	91	48	0	0	0	0	6	30	10	5
021	2	34	1	6	3	M	som	1	48	76	91	215	999	999	999	999	999	999	999	999	999	999	90	2	104	309	91	48	0	0	0	0	6	0	90	90
021	2	34	1	6	3	M	som	1	48	76	91	215	999	999	999	999	999	999	999	999	999	999	90	2	104	309	91	48	0	0	0	0	6	50	0	0
021	2	34	1	6	3	M	som	1	48	76	91	215	999	999	999	999	999	999	999	999	999	999	90	2	104	309	91	48	0	0	0	0	6	0	90	90
021	2	34	1	6	5	MM	psy-som	5	1	3	7	103	170	207	254	100	186	204	235	186	204	311	11	2	100	186	219	0	0	0	0	0	5	30	50	100
021	2	34	1	6	5	MM	psy-som	5	1	3	7	103	170	207	254	100	186	204	235	186	204	311	11	2	100	186	219	0	0	0	0	0	5	30	100	100
021	2	34	1	6	5	MM	psy-som	5	1	3	7	103	170	207	254	100	186	204	235	186	204	311	11	2	100	186	219	0	0	0	0	0	5	0	90	30
021	2	34	1	6	5	MM	psy-som	5	1	3	7	103	170	207	254	100	186	204	235	186	204	311	11	2	100	186	219	0	0	0	0	0	5	0	70	30
021	2	34	1	6	5	MM	psy-som	5	1	3	7	103	170	207	254	100	186	204	235	186	204	311	11	2	100	186	219	0	0	0	0	0	5	0	30	80
021	2	34	1	6	7	MM	psy-psy	2	3	29	33	999	999	999	999	18	57	94	103	999	999	999	57	0	0	0	0	0	0	0	0	0	1	90	100	100
021	2	34	1	6	8	MM	som-som	4	268	272	277	278	288	305	999	117	135	135	311	999	999	999	320	312	321	322	318	314	268	305	2	0	9	0	0	80
021	2	34	1	6	8	MM	som-som	4	268	272	277	278	288	305	999	117	135	135	311	999	999	999	320	312	321	322	318	314	268	305	2	0	9	0	80	80
021	2	34	1	6	8	MM	som-som	4	268	272	277	278	288	305	999	117	135	135	311	999	999	999	320	312	321	322	318	314	268	305	2	0	9	A2	0	80
021	2	34	1	6	8	MM	som-som	4	268	272	277	278	288	305	999	117	135	135	311	999	999	999	320	312	321	322	318	314	268	305	2	0	9	75	10	0
021	2	34	1	6	8	MM	som-som	4	268	272	277	278	288	305	999	117	135	135	311	999	999	999	320	312	321	322	318	314	268	305	2	0	9	0	80	10
021	2	34	1	6	8	MM	som-som	4	268	272	277	278	288	305	999	117	135	135	311	999	999	999	320	312	321	322	318	314	268	305	2	0	9	0	80	80
021	2	34	1	6	8	MM	som-som	4	268	272	277	278	288	305	999	117	135	135	311	999	999	999	320	312	321	322	318	314	268	305	2	0	9	20	0	0
021	2	34	1	6	8	MM	som-som	4	268	272	277	278	288	305	999	117	135	135	311	999	999	999	320	312	321	322	318	314	268	305	2	0	9	80	10	0
021	2	34	1	6	8	MM	som-som	4	268	272	277	278	288	305	999	117	135	135	311	999	999	999	320	312	321	322	318	314	268	305	2	0	9	50	0	0
022	2	29	2	3	2	M	psy	4	1	3	9	33	170	999	999	999	999	999	999	999	999	999	13	1	9	4	0	0	0	0	0	0	4	60	50	100
022	2	29	2	3	2	M	psy	4	1	3	9	33	170	999	999	999	999	999	999	999	999	999	13	1	9	4	0	0	0	0	0	0	4	0	70	50
022	2	29	2	3	2	M	psy	4	1	3	9	33	170	999	999	999	999	999	999	999	999	999	13	1	9	4	0	0	0	0	0	0	4	30	50	0
022	2	29	2	3	2	M	psy	4	1	3	9	33	170	999	999	999	999	999	999	999	999	999	13	1	9	4	0	0	0	0	0	0	4	30	35	25
022	2	29	2	3	3	M	som	1	48	76	91	215	999	999	999	999	999	999	999	999	999	999	69	2	215	105	106	0	0	0	0	0	5	75	80	75
022	2	29	2	3	3	M	som	1	48	76	91	215	999	999	999	999	999	999	999	999	999	999	69	2	215	105	106	0	0	0	0	0	5	50	80	75
022	2	29	2	3	3	M	som	1	48	76	91	215	999	999	999	999	999	999	999	999	999	999	69	2	215	105	106	0	0	0	0	0	5	0	20	50
022	2	29	2	3	3	M	som	1	48	76	91	215	999	999	999	999	999	999	999	999	999	999	69	2	215	105	106	0	0	0	0	0	5	0	0	90
022	2	29	2	3	3	M	som	1	48	76	91	215	999	999	999	999	999	999	999	999	999	999	69	2	215	105	106	0	0	0	0	0	5	0	75	15
022	2	29	2	3	5	MM	psy-som	2	1	3	7	103	170	207	254	100	186	204	235	186	204	311	2	3	149	222	223	100	168	117	170	0	9	50	75	85
022	2	29	2	3	5	MM	psy-som	2	1	3	7	103	170	207	254	100	186	204	235	186	204	311	2	3	149	222	223	100	168	117	170	0	9	60	60	85
022	2	29	2	3	5	MM	psy-som	2	1	3	7	103	170	207	254	100	186	204	235	186	204	311	2	3	149	222	223	100	168	117	170	0	9	0	65	25
022	2	29	2	3	5	MM	psy-som	2	1	3	7	103	170	207	254	100	186	204	235	186	204	311	2	3	149	222	223	100	168	117	170	0	9	0	70	40
022	2	29	2	3	5	MM	psy-som	2	1	3	7	103	170	207	254	100	186	204	235	186	204	311	2	3	149	222	223	100	168	117	170	0	9	50	30	80
022	2	29	2	3	5	MM	psy-som	2	1	3	7	103	170	207	254	100	186	204	235	186	204	311	2	3	149	222	223	100	168	117	170	0	9	0	70	25
022	2	29	2	3	5	MM	psy-som	2	1	3	7	103	170	207	254	100	186	204	235	186	204	311	2	3	149	222	223	100	168	117	170	0	9	0	0	90
022	2	29	2	3	5	MM	psy-som	2	1	3	7	103	170	207	254	100	186	204	235	186	204	311	2	3	149	222	223	100	168	117	170	0	9	0	60	30
022	2	29	2	3	5	MM	psy-som	2	1	3	7	103	170	207	254	100	186	204	235	186	204	311	2	3	149	222	223	100	168	117	170	0	9	0	60	10
022	2	29	2	3	7	MM	psy-psy	5	3	29	33	999	999	999	999	18	57	94	103	999	999	999	3	94	35	153	0	0	0	0	0	0	4	50	50	70
022	2	29	2	3	7	MM	psy-psy	5	3	29	33	999	999	999	999	18	57	94	103	999	999	999	3	94	35	153	0	0	0	0	0	0	4	50	50	65
022	2	29	2	3	7	MM	psy-psy	5	3	29	33	999	999	999	999	18	57	94	103	999	999	999	3	94	35	153	0	0	0	0	0	0	4	75	70	100
022	2	29	2	3	7	MM	psy-psy	5	3	29	33	999	999	999	999	18	57	94	103	999	999	999	3	94	35	153	0	0	0	0	0	0	4	0	50	20
022	2	29	2	3	8	MM	som-som	3	268	272	277	278	288	305	999	117	135	135	311	999	999	999	277	2	317	323	38	117	0	0	0	0	6	50	15	80
022	2	29	2	3	8	MM	som-som	3	268	272	277	278	288	305	999	117	135	135	311	999	999	999	277	2	317	323	38	117	0	0	0	0	6	0	50	50
022	2	29	2	3	8	MM	som-som	3	268	272	277	278	288	305	999	117	135	135	311	999	999	999	277	2	317	323	38	117	0	0	0	0	6	0	0	40
022	2	29	2	3	8	MM	som-som	3	268	272	277	278	288	305	999	117	135	135	311	999	999	999	277	2	317	323	38	117	0	0	0	0	6	35	15	80
022	2	29	2	3	8	MM	som-som	3	268	272	277	278	288	305	999	117	135	135	311	999	999	999	277	2	317	323	38	117	0	0	0	0	6	35	15	30
022	2	29	2	3	8	MM	som-som	3	268	272	277	278	288	305	999	117	135	135	311	999	999	999	277	2	317	323	38	117	0	0	0	0	6	0	75	50
023	2	32	2	4	2	M	psy	3	1	3	9	33	170	999	999	999	999	999	999	999	999	999	33	1	2	3	5	0	0	0	0	0	5	15	10	90
023	2	32	2	4	2	M	psy	3	1	3	9	33	170	999	999	999	999	999	999	999	999	999	33	1	2	3	5	0	0	0	0	0	5	0	50	50
023	2	32	2	4	2	M	psy	3	1	3	9	33	170	999	999	999	999	999	999	999	999	999	33	1	2	3	5	0	0	0	0	0	5	0	35	30
023	2	32	2	4	2	M	psy	3	1	3	9	33	170	999	999	999	999	999	999	999	999	999	33	1	2	3	5	0	0	0	0	0	5	0	60	30
023	2	32	2	4	2	M	psy	3	1	3	9	33	170	999	999	999	999	999	999	999	999	999	33	1	2	3	5	0	0	0	0	0	5	15	85	100
023	2	32	2	4	3	M	som	2	48	76	91	215	999	999	999	999	999	999	999	999	999	999	304	33	215	107	76	0	0	0	0	0	5	5	30	5
023	2	32	2	4	3	M	som	2	48	76	91	215	999	999	999	999	999	999	999	999	999	999	304	33	215	107	76	0	0	0	0	0	5	0	0	35
023	2	32	2	4	3	M	som	2	48	76	91	215	999	999	999	999	999	999	999	999	999	999	304	33	215	107	76	0	0	0	0	0	5	0	30	20
023	2	32	2	4	3	M	som	2	48	76	91	215	999	999	999	999	999	999	999	999	999	999	304	33	215	107	76	0	0	0	0	0	5	0	60	10
023	2	32	2	4	3	M	som	2	48	76	91	215	999	999	999	999	999	999	999	999	999	999	304	33	215	107	76	0	0	0	0	0	5	5	0	5
023	2	32	2	4	5	MM	psy-som	4	1	3	7	103	170	207	254	100	186	204	235	186	204	311	2	304	100	3	170	0	0	0	0	0	5	15	10	80
023	2	32	2	4	5	MM	psy-som	4	1	3	7	103	170	207	254	100	186	204	235	186	204	311	2	304	100	3	170	0	0	0	0	0	5	0	0	30
023	2	32	2	4	5	MM	psy-som	4	1	3	7	103	170	207	254	100	186	204	235	186	204	311	2	304	100	3	170	0	0	0	0	0	5	0	85	40
023	2	32	2	4	5	MM	psy-som	4	1	3	7	103	170	207	254	100	186	204	235	186	204	311	2	304	100	3	170	0	0	0	0	0	5	0	0	90
023	2	32	2	4	5	MM	psy-som	4	1	3	7	103	170	207	254	100	186	204	235	186	204	311	2	304	100	3	170	0	0	0	0	0	5	15	5	0
023	2	32	2	4	7	MM	psy-psy	5	3	29	33	999	999	999	999	18	57	94	103	999	999	999	33	103	5	0	0	0	0	0	0	0	3	0	30	30
023	2	32	2	4	7	MM	psy-psy	5	3	29	33	999	999	999	999	18	57	94	103	999	999	999	33	103	5	0	0	0	0	0	0	0	3	60	95	95
023	2	32	2	4	7	MM	psy-psy	5	3	29	33	999	999	999	999	18	57	94	103	999	999	999	33	103	5	0	0	0	0	0	0	0	3	40	90	95
023	2	32	2	4	8	MM	som-som	1	268	272	277	278	288	305	999	117	135	135	311	999	999	999	162	306	289	314	2	0	0	0	0	0	5	0	0	45
023	2	32	2	4	8	MM	som-som	1	268	272	277	278	288	305	999	117	135	135	311	999	999	999	162	306	289	314	2	0	0	0	0	0	5	40	0	0
023	2	32	2	4	8	MM	som-som	1	268	272	277	278	288	305	999	117	135	135	311	999	999	999	162	306	289	314	2	0	0	0	0	0	5	0	55	45
023	2	32	2	4	8	MM	som-som	1	268	272	277	278	288	305	999	117	135	135	311	999	999	999	162	306	289	314	2	0	0	0	0	0	5	50	100	95
023	2	32	2	4	8	MM	som-som	1	268	272	277	278	288	305	999	117	135	135	311	999	999	999	162	306	289	314	2	0	0	0	0	0	5	0	70	90
024	2	42	2	5	2	M	psy	4	1	3	9	33	170	999	999	999	999	999	999	999	999	999	2	46	4	7	0	0	0	0	0	0	4	45	40	5
024	2	42	2	5	2	M	psy	4	1	3	9	33	170	999	999	999	999	999	999	999	999	999	2	46	4	7	0	0	0	0	0	0	4	0	60	55
024	2	42	2	5	2	M	psy	4	1	3	9	33	170	999	999	999	999	999	999	999	999	999	2	46	4	7	0	0	0	0	0	0	4	0	70	80
024	2	42	2	5	2	M	psy	4	1	3	9	33	170	999	999	999	999	999	999	999	999	999	2	46	4	7	0	0	0	0	0	0	4	65	60	5
024	2	42	2	5	3	M	som	2	48	76	91	215	999	999	999	999	999	999	999	999	999	999	23	212	63	67	108	0	0	0	0	0	5	80	30	30
024	2	42	2	5	3	M	som	2	48	76	91	215	999	999	999	999	999	999	999	999	999	999	23	212	63	67	108	0	0	0	0	0	5	0	70	60
024	2	42	2	5	3	M	som	2	48	76	91	215	999	999	999	999	999	999	999	999	999	999	23	212	63	67	108	0	0	0	0	0	5	0	0	60
024	2	42	2	5	3	M	som	2	48	76	91	215	999	999	999	999	999	999	999	999	999	999	23	212	63	67	108	0	0	0	0	0	5	0	0	60
024	2	42	2	5	3	M	som	2	48	76	91	215	999	999	999	999	999	999	999	999	999	999	23	212	63	67	108	0	0	0	0	0	5	70	0	0
024	2	42	2	5	5	MM	psy-som	5	1	3	7	103	170	207	254	100	186	204	235	186	204	311	2	186	11	170	0	0	0	0	0	0	4	70	30	70
024	2	42	2	5	5	MM	psy-som	5	1	3	7	103	170	207	254	100	186	204	235	186	204	311	2	186	11	170	0	0	0	0	0	0	4	0	70	65
024	2	42	2	5	5	MM	psy-som	5	1	3	7	103	170	207	254	100	186	204	235	186	204	311	2	186	11	170	0	0	0	0	0	0	4	0	0	65
024	2	42	2	5	5	MM	psy-som	5	1	3	7	103	170	207	254	100	186	204	235	186	204	311	2	186	11	170	0	0	0	0	0	0	4	0	60	65
024	2	42	2	5	7	MM	psy-psy	3	3	29	33	999	999	999	999	18	57	94	103	999	999	999	46	3	0	0	0	0	0	0	0	0	2	10	75	80
024	2	42	2	5	7	MM	psy-psy	3	3	29	33	999	999	999	999	18	57	94	103	999	999	999	46	3	0	0	0	0	0	0	0	0	2	70	55	30
024	2	42	2	5	8	MM	som-som	1	268	272	277	278	288	305	999	117	135	135	311	999	999	999	325	321	290	314	268	117	0	0	0	0	6	0	0	60
024	2	42	2	5	8	MM	som-som	1	268	272	277	278	288	305	999	117	135	135	311	999	999	999	325	321	290	314	268	117	0	0	0	0	6	0	70	50
024	2	42	2	5	8	MM	som-som	1	268	272	277	278	288	305	999	117	135	135	311	999	999	999	325	321	290	314	268	117	0	0	0	0	6	10	0	0
024	2	42	2	5	8	MM	som-som	1	268	272	277	278	288	305	999	117	135	135	311	999	999	999	325	321	290	314	268	117	0	0	0	0	6	0	75	0
024	2	42	2	5	8	MM	som-som	1	268	272	277	278	288	305	999	117	135	135	311	999	999	999	325	321	290	314	268	117	0	0	0	0	6	60	0	0
024	2	42	2	5	8	MM	som-som	1	268	272	277	278	288	305	999	117	135	135	311	999	999	999	325	321	290	314	268	117	0	0	0	0	6	75	10	0
025	2	31	2	5	2	M	psy	3	1	3	9	33	170	999	999	999	999	999	999	999	999	999	1	4	5	0	0	0	0	0	0	0	3	0	60	90
025	2	31	2	5	2	M	psy	3	1	3	9	33	170	999	999	999	999	999	999	999	999	999	1	4	5	0	0	0	0	0	0	0	3	0	10	10
025	2	31	2	5	2	M	psy	3	1	3	9	33	170	999	999	999	999	999	999	999	999	999	1	4	5	0	0	0	0	0	0	0	3	0	20	10
025	2	31	2	5	3	M	som	1	48	76	91	215	999	999	999	999	999	999	999	999	999	999	109	59	2	110	111	105	102	0	0	0	7	0	20	15
025	2	31	2	5	3	M	som	1	48	76	91	215	999	999	999	999	999	999	999	999	999	999	109	59	2	110	111	105	102	0	0	0	7	0	60	10
025	2	31	2	5	3	M	som	1	48	76	91	215	999	999	999	999	999	999	999	999	999	999	109	59	2	110	111	105	102	0	0	0	7	0	0	20
025	2	31	2	5	3	M	som	1	48	76	91	215	999	999	999	999	999	999	999	999	999	999	109	59	2	110	111	105	102	0	0	0	7	0	0	20
025	2	31	2	5	3	M	som	1	48	76	91	215	999	999	999	999	999	999	999	999	999	999	109	59	2	110	111	105	102	0	0	0	7	15	0	30
025	2	31	2	5	3	M	som	1	48	76	91	215	999	999	999	999	999	999	999	999	999	999	109	59	2	110	111	105	102	0	0	0	7	0	15	90
025	2	31	2	5	3	M	som	1	48	76	91	215	999	999	999	999	999	999	999	999	999	999	109	59	2	110	111	105	102	0	0	0	7	0	0	85
025	2	31	2	5	5	MM	psy-som	5	1	3	7	103	170	207	254	100	186	204	235	186	204	311	204	203	3	11	170	7	0	0	0	0	6	0	20	0
025	2	31	2	5	5	MM	psy-som	5	1	3	7	103	170	207	254	100	186	204	235	186	204	311	204	203	3	11	170	7	0	0	0	0	6	0	0	60
025	2	31	2	5	5	MM	psy-som	5	1	3	7	103	170	207	254	100	186	204	235	186	204	311	204	203	3	11	170	7	0	0	0	0	6	0	40	0
025	2	31	2	5	5	MM	psy-som	5	1	3	7	103	170	207	254	100	186	204	235	186	204	311	204	203	3	11	170	7	0	0	0	0	6	0	0	75
025	2	31	2	5	5	MM	psy-som	5	1	3	7	103	170	207	254	100	186	204	235	186	204	311	204	203	3	11	170	7	0	0	0	0	6	0	5	5
025	2	31	2	5	5	MM	psy-som	5	1	3	7	103	170	207	254	100	186	204	235	186	204	311	204	203	3	11	170	7	0	0	0	0	6	0	25	25
025	2	31	2	5	7	MM	psy-psy	4	3	29	33	999	999	999	999	18	57	94	103	999	999	999	54	267	0	0	0	0	0	0	0	0	2	0	65	90
025	2	31	2	5	7	MM	psy-psy	4	3	29	33	999	999	999	999	18	57	94	103	999	999	999	54	267	0	0	0	0	0	0	0	0	2	0	10	5
025	2	31	2	5	8	MM	som-som	2	268	272	277	278	288	305	999	117	135	135	311	999	999	999	278	268	277	0	0	0	0	0	0	0	3	0	50	50
025	2	31	2	5	8	MM	som-som	2	268	272	277	278	288	305	999	117	135	135	311	999	999	999	278	268	277	0	0	0	0	0	0	0	3	0	0	50
025	2	31	2	5	8	MM	som-som	2	268	272	277	278	288	305	999	117	135	135	311	999	999	999	278	268	277	0	0	0	0	0	0	0	3	50	100	100
101	1	55	1	21	1	MM	som-som	3	35	84	999	999	999	999	999	113	999	999	999	999	999	999	115	121	122	118	69	138	35	113	0	0	8	0	50	70
101	1	55	1	21	1	MM	som-som	3	35	84	999	999	999	999	999	113	999	999	999	999	999	999	115	121	122	118	69	138	35	113	0	0	8	5	10	5
101	1	55	1	21	1	MM	som-som	3	35	84	999	999	999	999	999	113	999	999	999	999	999	999	115	121	122	118	69	138	35	113	0	0	8	0	0	80
101	1	55	1	21	1	MM	som-som	3	35	84	999	999	999	999	999	113	999	999	999	999	999	999	115	121	122	118	69	138	35	113	0	0	8	50	0
101	1	55	1	21	1	MM	som-som	3	35	84	999	999	999	999	999	113	999	999	999	999	999	999	115	121	122	118	69	138	35	113	0	0	8	20	0
101	1	55	1	21	1	MM	som-som	3	35	84	999	999	999	999	999	113	999	999	999	999	999	999	115	121	122	118	69	138	35	113	0	0	8	20	0
101	1	55	1	21	1	MM	som-som	3	35	84	999	999	999	999	999	113	999	999	999	999	999	999	115	121	122	118	69	138	35	113	0	0	8	20	10	5
101	1	55	1	21	1	MM	som-som	3	35	84	999	999	999	999	999	113	999	999	999	999	999	999	115	121	122	118	69	138	35	113	0	0	8	0	50	15
101	1	55	1	21	2	M	psy	1	1	3	9	33	170	999	999	999	999	999	999	999	999	999	7	1	0	0	0	0	0	0	0	0	2	0	80	100
101	1	55	1	21	2	M	psy	1	1	3	9	33	170	999	999	999	999	999	999	999	999	999	7	1	0	0	0	0	0	0	0	0	2	20	70	65
101	1	55	1	21	8	MM	som-som	2	268	272	277	278	288	305	999	117	135	135	311	999	999	999	292	25	272	133	3	117	0	0	0	0	6	0	25	10
101	1	55	1	21	8	MM	som-som	2	268	272	277	278	288	305	999	117	135	135	311	999	999	999	292	25	272	133	3	117	0	0	0	0	6	50	0	0
101	1	55	1	21	8	MM	som-som	2	268	272	277	278	288	305	999	117	135	135	311	999	999	999	292	25	272	133	3	117	0	0	0	0	6	0	0	25
101	1	55	1	21	8	MM	som-som	2	268	272	277	278	288	305	999	117	135	135	311	999	999	999	292	25	272	133	3	117	0	0	0	0	6	0	90	90
101	1	55	1	21	8	MM	som-som	2	268	272	277	278	288	305	999	117	135	135	311	999	999	999	292	25	272	133	3	117	0	0	0	0	6	50	100	100
101	1	55	1	21	8	MM	som-som	2	268	272	277	278	288	305	999	117	135	135	311	999	999	999	292	25	272	133	3	117	0	0	0	0	6	50	0	0
102	1	61	1	24	1	MM	som-som	2	35	84	999	999	999	999	999	113	999	999	999	999	999	999	3	114	118	69	2	117	137	0	0	0	7	30	50	15
102	1	61	1	24	1	MM	som-som	2	35	84	999	999	999	999	999	113	999	999	999	999	999	999	3	114	118	69	2	117	137	0	0	0	7	50	50	15
102	1	61	1	24	1	MM	som-som	2	35	84	999	999	999	999	999	113	999	999	999	999	999	999	3	114	118	69	2	117	137	0	0	0	7	10	10	25
102	1	61	1	24	1	MM	som-som	2	35	84	999	999	999	999	999	113	999	999	999	999	999	999	3	114	118	69	2	117	137	0	0	0	7	10	10	50
102	1	61	1	24	1	MM	som-som	2	35	84	999	999	999	999	999	113	999	999	999	999	999	999	3	114	118	69	2	117	137	0	0	0	7	0	20	50
102	1	61	1	24	1	MM	som-som	2	35	84	999	999	999	999	999	113	999	999	999	999	999	999	3	114	118	69	2	117	137	0	0	0	7	10	10	80
102	1	61	1	24	1	MM	som-som	2	35	84	999	999	999	999	999	113	999	999	999	999	999	999	3	114	118	69	2	117	137	0	0	0	7	0	0	30
102	1	61	1	24	2	M	psy	1	1	3	9	33	170	999	999	999	999	999	999	999	999	999	3	1	11	2	0	0	0	0	0	0	4	25	50	90
102	1	61	1	24	2	M	psy	1	1	3	9	33	170	999	999	999	999	999	999	999	999	999	3	1	11	2	0	0	0	0	0	0	4	0	40	15
102	1	61	1	24	2	M	psy	1	1	3	9	33	170	999	999	999	999	999	999	999	999	999	3	1	11	2	0	0	0	0	0	0	4	25	20	15
102	1	61	1	24	2	M	psy	1	1	3	9	33	170	999	999	999	999	999	999	999	999	999	3	1	11	2	0	0	0	0	0	0	4	15	40	90
102	1	61	1	24	8	MM	som-som	3	268	272	277	278	288	305	999	117	135	135	311	999	999	999	2	117	204	294	315	268	271	295	0	0	8	40	40	60
102	1	61	1	24	8	MM	som-som	3	268	272	277	278	288	305	999	117	135	135	311	999	999	999	2	117	204	294	315	268	271	295	0	0	8	20	5	5
102	1	61	1	24	8	MM	som-som	3	268	272	277	278	288	305	999	117	135	135	311	999	999	999	2	117	204	294	315	268	271	295	0	0	8	10	5	0
102	1	61	1	24	8	MM	som-som	3	268	272	277	278	288	305	999	117	135	135	311	999	999	999	2	117	204	294	315	268	271	295	0	0	8	0	30	65
102	1	61	1	24	8	MM	som-som	3	268	272	277	278	288	305	999	117	135	135	311	999	999	999	2	117	204	294	315	268	271	295	0	0	8	0	0	65
102	1	61	1	24	8	MM	som-som	3	268	272	277	278	288	305	999	117	135	135	311	999	999	999	2	117	204	294	315	268	271	295	0	0	8	10	5	0
102	1	61	1	24	8	MM	som-som	3	268	272	277	278	288	305	999	117	135	135	311	999	999	999	2	117	204	294	315	268	271	295	0	0	8	0	0	20
102	1	61	1	24	8	MM	som-som	3	268	272	277	278	288	305	999	117	135	135	311	999	999	999	2	117	204	294	315	268	271	295	0	0	8	0	20	20
103	1	34	1	8	1	MM	som-som	3	35	84	999	999	999	999	999	113	999	999	999	999	999	999	304	66	113	0	0	0	0	0	0	0	3	20	15	15
103	1	34	1	8	1	MM	som-som	3	35	84	999	999	999	999	999	113	999	999	999	999	999	999	304	66	113	0	0	0	0	0	0	0	3	0	25	90
103	1	34	1	8	1	MM	som-som	3	35	84	999	999	999	999	999	113	999	999	999	999	999	999	304	66	113	0	0	0	0	0	0	0	3	65	25	0
103	1	34	1	8	2	M	psy	2	1	3	9	33	170	999	999	999	999	999	999	999	999	999	3	2	5	9	0	0	0	0	0	0	4	0	30	35
103	1	34	1	8	2	M	psy	2	1	3	9	33	170	999	999	999	999	999	999	999	999	999	3	2	5	9	0	0	0	0	0	0	4	25	20	0
103	1	34	1	8	2	M	psy	2	1	3	9	33	170	999	999	999	999	999	999	999	999	999	3	2	5	9	0	0	0	0	0	0	4	0	35	35
103	1	34	1	8	2	M	psy	2	1	3	9	33	170	999	999	999	999	999	999	999	999	999	3	2	5	9	0	0	0	0	0	0	4	0	0	25
103	1	34	1	8	8	MM	som-som	1	268	272	277	278	288	305	999	117	135	135	311	999	999	999	2	53	11	268	117	0	0	0	0	0	5	50	60	45
103	1	34	1	8	8	MM	som-som	1	268	272	277	278	288	305	999	117	135	135	311	999	999	999	2	53	11	268	117	0	0	0	0	0	5	30	5	0
103	1	34	1	8	8	MM	som-som	1	268	272	277	278	288	305	999	117	135	135	311	999	999	999	2	53	11	268	117	0	0	0	0	0	5	45	25	0
103	1	34	1	8	8	MM	som-som	1	268	272	277	278	288	305	999	117	135	135	311	999	999	999	2	53	11	268	117	0	0	0	0	0	5	0	0	60
103	1	34	1	8	8	MM	som-som	1	268	272	277	278	288	305	999	117	135	135	311	999	999	999	2	53	11	268	117	0	0	0	0	0	5	0	40	30
104	1	56	1	20	1	MM	som-som	1	35	84	999	999	999	999	999	113	999	999	999	999	999	999	25	126	127	24	113	35	129	0	0	0	7	0	25	30
104	1	56	1	20	1	MM	som-som	1	35	84	999	999	999	999	999	113	999	999	999	999	999	999	25	126	127	24	113	35	129	0	0	0	7	50	10	5
104	1	56	1	20	1	MM	som-som	1	35	84	999	999	999	999	999	113	999	999	999	999	999	999	25	126	127	24	113	35	129	0	0	0	7	0	0	55
104	1	56	1	20	1	MM	som-som	1	35	84	999	999	999	999	999	113	999	999	999	999	999	999	25	126	127	24	113	35	129	0	0	0	7	0	0	55
104	1	56	1	20	1	MM	som-som	1	35	84	999	999	999	999	999	113	999	999	999	999	999	999	25	126	127	24	113	35	129	0	0	0	7	30	10	5
104	1	56	1	20	1	MM	som-som	1	35	84	999	999	999	999	999	113	999	999	999	999	999	999	25	126	127	24	113	35	129	0	0	0	7	10	45	15
104	1	56	1	20	1	MM	som-som	1	35	84	999	999	999	999	999	113	999	999	999	999	999	999	25	126	127	24	113	35	129	0	0	0	7	0	0	45
104	1	56	1	20	2	M	psy	2	1	3	9	33	170	999	999	999	999	999	999	999	999	999	3	17	10	31	5	1	0	0	0	0	6	0	0	90
104	1	56	1	20	2	M	psy	2	1	3	9	33	170	999	999	999	999	999	999	999	999	999	3	17	10	31	5	1	0	0	0	0	6	40	20	20
104	1	56	1	20	2	M	psy	2	1	3	9	33	170	999	999	999	999	999	999	999	999	999	3	17	10	31	5	1	0	0	0	0	6	0	90	90
104	1	56	1	20	2	M	psy	2	1	3	9	33	170	999	999	999	999	999	999	999	999	999	3	17	10	31	5	1	0	0	0	0	6	30	20	10
104	1	56	1	20	2	M	psy	2	1	3	9	33	170	999	999	999	999	999	999	999	999	999	3	17	10	31	5	1	0	0	0	0	6	40	10	10
104	1	56	1	20	2	M	psy	2	1	3	9	33	170	999	999	999	999	999	999	999	999	999	3	17	10	31	5	1	0	0	0	0	6	30	70	40
104	1	56	1	20	8	MM	som-som	3	268	272	277	278	288	305	999	117	135	135	311	999	999	999	297	53	31	298	272	2	277	135	129	0	9	0	35	70
104	1	56	1	20	8	MM	som-som	3	268	272	277	278	288	305	999	117	135	135	311	999	999	999	297	53	31	298	272	2	277	135	129	0	9	50	10	10
104	1	56	1	20	8	MM	som-som	3	268	272	277	278	288	305	999	117	135	135	311	999	999	999	297	53	31	298	272	2	277	135	129	0	9	50	10	5
104	1	56	1	20	8	MM	som-som	3	268	272	277	278	288	305	999	117	135	135	311	999	999	999	297	53	31	298	272	2	277	135	129	0	9	0	0	15
104	1	56	1	20	8	MM	som-som	3	268	272	277	278	288	305	999	117	135	135	311	999	999	999	297	53	31	298	272	2	277	135	129	0	9	0	0	30
104	1	56	1	20	8	MM	som-som	3	268	272	277	278	288	305	999	117	135	135	311	999	999	999	297	53	31	298	272	2	277	135	129	0	9	0	75	70
104	1	56	1	20	8	MM	som-som	3	268	272	277	278	288	305	999	117	135	135	311	999	999	999	297	53	31	298	272	2	277	135	129	0	9	0	0	20
104	1	56	1	20	8	MM	som-som	3	268	272	277	278	288	305	999	117	135	135	311	999	999	999	297	53	31	298	272	2	277	135	129	0	9	50	25	10
104	1	56	1	20	8	MM	som-som	3	268	272	277	278	288	305	999	117	135	135	311	999	999	999	297	53	31	298	272	2	277	135	129	0	9	30	10	10
106	1	58	1	26	2	M	psy	1	1	3	9	33	170	999	999	999	999	999	999	999	999	999	29	1	0	0	0	0	0	0	0	0	2	0	90	95
106	1	58	1	26	2	M	psy	1	1	3	9	33	170	999	999	999	999	999	999	999	999	999	29	1	0	0	0	0	0	0	0	0	2	60	30	5
106	1	58	1	26	4	MM	psy-som	2	2	999	999	999	999	999	999	11	19	999	999	999	999	999	160	214	2	65	0	0	0	0	0	0	4	0	100	100
106	1	58	1	26	4	MM	psy-som	2	2	999	999	999	999	999	999	11	19	999	999	999	999	999	160	214	2	65	0	0	0	0	0	0	4	0	0	90
106	1	58	1	26	4	MM	psy-som	2	2	999	999	999	999	999	999	11	19	999	999	999	999	999	160	214	2	65	0	0	0	0	0	0	4	85	95	65
106	1	58	1	26	4	MM	psy-som	2	2	999	999	999	999	999	999	11	19	999	999	999	999	999	160	214	2	65	0	0	0	0	0	0	4	65	0	5
106	1	58	1	26	5	MM	psy-som	3	1	3	7	103	170	207	254	100	186	204	235	186	204	311	65	100	7	0	0	0	0	0	0	0	3	0	0	85
106	1	58	1	26	5	MM	psy-som	3	1	3	7	103	170	207	254	100	186	204	235	186	204	311	65	100	7	0	0	0	0	0	0	0	3	90	15	90
106	1	58	1	26	5	MM	psy-som	3	1	3	7	103	170	207	254	100	186	204	235	186	204	311	65	100	7	0	0	0	0	0	0	0	3	0	75	55
107	1	56	1	20	2	M	psy	2	1	3	9	33	170	999	999	999	999	999	999	999	999	999	1	28	2	5	0	0	0	0	0	0	4	45	55	100
107	1	56	1	20	2	M	psy	2	1	3	9	33	170	999	999	999	999	999	999	999	999	999	1	28	2	5	0	0	0	0	0	0	4	0	85	50
107	1	56	1	20	2	M	psy	2	1	3	9	33	170	999	999	999	999	999	999	999	999	999	1	28	2	5	0	0	0	0	0	0	4	0	85	50
107	1	56	1	20	2	M	psy	2	1	3	9	33	170	999	999	999	999	999	999	999	999	999	1	28	2	5	0	0	0	0	0	0	4	40	0	0
107	1	56	1	20	4	MM	psy-som	3	2	999	999	999	999	999	999	11	19	999	999	999	999	999	319	19	2	134	0	0	0	0	0	0	4	0	95	100
107	1	56	1	20	4	MM	psy-som	3	2	999	999	999	999	999	999	11	19	999	999	999	999	999	319	19	2	134	0	0	0	0	0	0	4	45	5	5
107	1	56	1	20	4	MM	psy-som	3	2	999	999	999	999	999	999	11	19	999	999	999	999	999	319	19	2	134	0	0	0	0	0	0	4	0	0	80
107	1	56	1	20	4	MM	psy-som	3	2	999	999	999	999	999	999	11	19	999	999	999	999	999	319	19	2	134	0	0	0	0	0	0	4	60	5	0
107	1	56	1	20	5	MM	psy-som	1	1	3	7	103	170	207	254	100	186	204	235	186	204	311	2	11	3	204	0	0	0	0	0	0	4	85	85	95
107	1	56	1	20	5	MM	psy-som	1	1	3	7	103	170	207	254	100	186	204	235	186	204	311	2	11	3	204	0	0	0	0	0	0	4	60	80	55
107	1	56	1	20	5	MM	psy-som	1	1	3	7	103	170	207	254	100	186	204	235	186	204	311	2	11	3	204	0	0	0	0	0	0	4	70	85	95
107	1	56	1	20	5	MM	psy-som	1	1	3	7	103	170	207	254	100	186	204	235	186	204	311	2	11	3	204	0	0	0	0	0	0	4	0	65	65
108	1	53	2	20	2	M	psy	2	1	3	9	33	170	999	999	999	999	999	999	999	999	999	11	309	10	1	4	0	0	0	0	0	5	0	70	85
108	1	53	2	20	2	M	psy	2	1	3	9	33	170	999	999	999	999	999	999	999	999	999	11	309	10	1	4	0	0	0	0	0	5	0	0	40
108	1	53	2	20	2	M	psy	2	1	3	9	33	170	999	999	999	999	999	999	999	999	999	11	309	10	1	4	0	0	0	0	0	5	10	0	0
108	1	53	2	20	2	M	psy	2	1	3	9	33	170	999	999	999	999	999	999	999	999	999	11	309	10	1	4	0	0	0	0	0	5	25	50	10
108	1	53	2	20	2	M	psy	2	1	3	9	33	170	999	999	999	999	999	999	999	999	999	11	309	10	1	4	0	0	0	0	0	5	15	0	0
108	1	53	2	20	4	MM	psy-som	1	2	999	999	999	999	999	999	11	19	999	999	999	999	999	162	2	5	26	3	0	0	0	0	0	5	25	85	100
108	1	53	2	20	4	MM	psy-som	1	2	999	999	999	999	999	999	11	19	999	999	999	999	999	162	2	5	26	3	0	0	0	0	0	5	0	0	60
108	1	53	2	20	4	MM	psy-som	1	2	999	999	999	999	999	999	11	19	999	999	999	999	999	162	2	5	26	3	0	0	0	0	0	5	0	40	0
108	1	53	2	20	4	MM	psy-som	1	2	999	999	999	999	999	999	11	19	999	999	999	999	999	162	2	5	26	3	0	0	0	0	0	5	0	10	0
108	1	53	2	20	4	MM	psy-som	1	2	999	999	999	999	999	999	11	19	999	999	999	999	999	162	2	5	26	3	0	0	0	0	0	5	65	0	0
108	1	53	2	20	5	MM	psy-som	3	1	3	7	103	170	207	254	100	186	204	235	186	204	311	44	204	3	2	0	0	0	0	0	0	4	0	0	55
108	1	53	2	20	5	MM	psy-som	3	1	3	7	103	170	207	254	100	186	204	235	186	204	311	44	204	3	2	0	0	0	0	0	0	4	0	30	20
108	1	53	2	20	5	MM	psy-som	3	1	3	7	103	170	207	254	100	186	204	235	186	204	311	44	204	3	2	0	0	0	0	0	0	4	0	20	5
108	1	53	2	20	5	MM	psy-som	3	1	3	7	103	170	207	254	100	186	204	235	186	204	311	44	204	3	2	0	0	0	0	0	0	4	0	20	5
109	1	59	1	32	1	MM	som-som	3	35	84	999	999	999	999	999	113	999	999	999	999	999	999	68	117	0	0	0	0	0	0	0	0	2	90	50	80
109	1	59	1	32	1	MM	som-som	3	35	84	999	999	999	999	999	113	999	999	999	999	999	999	68	117	0	0	0	0	0	0	0	0	2	0	90	80
109	1	59	1	32	2	M	psy	1	1	3	9	33	170	999	999	999	999	999	999	999	999	999	1	2	0	0	0	0	0	0	0	0	2	50	75	90
109	1	59	1	32	2	M	psy	1	1	3	9	33	170	999	999	999	999	999	999	999	999	999	1	2	0	0	0	0	0	0	0	0	2	50	50	30
109	1	59	1	32	4	MM	psy-som	2	2	999	999	999	999	999	999	11	19	999	999	999	999	999	53	2	19	0	0	0	0	0	0	0	3	0	95	90
109	1	59	1	32	4	MM	psy-som	2	2	999	999	999	999	999	999	11	19	999	999	999	999	999	53	2	19	0	0	0	0	0	0	0	3	0	0	20
109	1	59	1	32	4	MM	psy-som	2	2	999	999	999	999	999	999	11	19	999	999	999	999	999	53	2	19	0	0	0	0	0	0	0	3	80	50	40
110	1	61	2	45	1	MM	som-som	3	35	84	999	999	999	999	999	113	999	999	999	999	999	999	68	131	2	113	35	0	0	0	0	0	5	0	70	50
110	1	61	2	45	1	MM	som-som	3	35	84	999	999	999	999	999	113	999	999	999	999	999	999	68	131	2	113	35	0	0	0	0	0	5	0	0	90
110	1	61	2	45	1	MM	som-som	3	35	84	999	999	999	999	999	113	999	999	999	999	999	999	68	131	2	113	35	0	0	0	0	0	5	50	0	90
110	1	61	2	45	1	MM	som-som	3	35	84	999	999	999	999	999	113	999	999	999	999	999	999	68	131	2	113	35	0	0	0	0	0	5	0	0	90
110	1	61	2	45	1	MM	som-som	3	35	84	999	999	999	999	999	113	999	999	999	999	999	999	68	131	2	113	35	0	0	0	0	0	5	0	70	20
110	1	61	2	45	3	M	som	1	48	76	91	215	999	999	999	999	999	999	999	999	999	999	23	49	54	0	0	0	0	0	0	0	3	100	80	80
110	1	61	2	45	3	M	som	1	48	76	91	215	999	999	999	999	999	999	999	999	999	999	23	49	54	0	0	0	0	0	0	0	3	0	90	80
110	1	61	2	45	3	M	som	1	48	76	91	215	999	999	999	999	999	999	999	999	999	999	23	49	54	0	0	0	0	0	0	0	3	0	0	90
110	1	61	2	45	4	MM	psy-som	2	2	999	999	999	999	999	999	11	19	999	999	999	999	999	163	2	75	19	44	0	0	0	0	0	5	0	90	80
110	1	61	2	45	4	MM	psy-som	2	2	999	999	999	999	999	999	11	19	999	999	999	999	999	163	2	75	19	44	0	0	0	0	0	5	0	0	80
110	1	61	2	45	4	MM	psy-som	2	2	999	999	999	999	999	999	11	19	999	999	999	999	999	163	2	75	19	44	0	0	0	0	0	5	0	0	80
110	1	61	2	45	4	MM	psy-som	2	2	999	999	999	999	999	999	11	19	999	999	999	999	999	163	2	75	19	44	0	0	0	0	0	5	0	90	80
110	1	61	2	45	4	MM	psy-som	2	2	999	999	999	999	999	999	11	19	999	999	999	999	999	163	2	75	19	44	0	0	0	0	0	5	80	70	80
111	1	60	2	35	1	MM	som-som	2	35	84	999	999	999	999	999	113	999	999	999	999	999	999	114	118	30	53	117	133	0	0	0	0	6	40	60	25
111	1	60	2	35	1	MM	som-som	2	35	84	999	999	999	999	999	113	999	999	999	999	999	999	114	118	30	53	117	133	0	0	0	0	6	0	100	100
111	1	60	2	35	1	MM	som-som	2	35	84	999	999	999	999	999	113	999	999	999	999	999	999	114	118	30	53	117	133	0	0	0	0	6	50	20	40
111	1	60	2	35	1	MM	som-som	2	35	84	999	999	999	999	999	113	999	999	999	999	999	999	114	118	30	53	117	133	0	0	0	0	6	0	40	25
111	1	60	2	35	1	MM	som-som	2	35	84	999	999	999	999	999	113	999	999	999	999	999	999	114	118	30	53	117	133	0	0	0	0	6	30	10	75
111	1	60	2	35	1	MM	som-som	2	35	84	999	999	999	999	999	113	999	999	999	999	999	999	114	118	30	53	117	133	0	0	0	0	6	0	100	100
111	1	60	2	35	2	M	psy	1	1	3	9	33	170	999	999	999	999	999	999	999	999	999	3	1	2	135	0	0	0	0	0	0	4	0	70	95
111	1	60	2	35	2	M	psy	1	1	3	9	33	170	999	999	999	999	999	999	999	999	999	3	1	2	135	0	0	0	0	0	0	4	0	0	90
111	1	60	2	35	2	M	psy	1	1	3	9	33	170	999	999	999	999	999	999	999	999	999	3	1	2	135	0	0	0	0	0	0	4	50	70	95
111	1	60	2	35	2	M	psy	1	1	3	9	33	170	999	999	999	999	999	999	999	999	999	3	1	2	135	0	0	0	0	0	0	4	0	0	10
111	1	60	2	35	4	MM	psy-som	3	2	999	999	999	999	999	999	11	19	999	999	999	999	999	2	135	0	0	0	0	0	0	0	0	2	50	75	90
111	1	60	2	35	4	MM	psy-som	3	2	999	999	999	999	999	999	11	19	999	999	999	999	999	2	135	0	0	0	0	0	0	0	0	2	0	20	25
112	1	49	1	20	3	M	som	1	48	76	91	215	999	999	999	999	999	999	999	999	999	999	30	76	3	56	23	0	0	0	0	0	5	80	80	90
112	1	49	1	20	3	M	som	1	48	76	91	215	999	999	999	999	999	999	999	999	999	999	30	76	3	56	23	0	0	0	0	0	5	80	0	0
112	1	49	1	20	3	M	som	1	48	76	91	215	999	999	999	999	999	999	999	999	999	999	30	76	3	56	23	0	0	0	0	0	5	80	80	90
112	1	49	1	20	3	M	som	1	48	76	91	215	999	999	999	999	999	999	999	999	999	999	30	76	3	56	23	0	0	0	0	0	5	50	0	0
112	1	49	1	20	3	M	som	1	48	76	91	215	999	999	999	999	999	999	999	999	999	999	30	76	3	56	23	0	0	0	0	0	5	50	90	90
112	1	49	1	20	4	MM	psy-som	3	2	999	999	999	999	999	999	11	19	999	999	999	999	999	25	2	1	166	135	153	53	204	168	56	10	80	0	15
112	1	49	1	20	4	MM	psy-som	3	2	999	999	999	999	999	999	11	19	999	999	999	999	999	25	2	1	166	135	153	53	204	168	56	10	80	100	100
112	1	49	1	20	4	MM	psy-som	3	2	999	999	999	999	999	999	11	19	999	999	999	999	999	25	2	1	166	135	153	53	204	168	56	10	90	0	0
112	1	49	1	20	4	MM	psy-som	3	2	999	999	999	999	999	999	11	19	999	999	999	999	999	25	2	1	166	135	153	53	204	168	56	10	0	60	10
112	1	49	1	20	4	MM	psy-som	3	2	999	999	999	999	999	999	11	19	999	999	999	999	999	25	2	1	166	135	153	53	204	168	56	10	0	60	10
112	1	49	1	20	4	MM	psy-som	3	2	999	999	999	999	999	999	11	19	999	999	999	999	999	25	2	1	166	135	153	53	204	168	56	10	0	60	10
112	1	49	1	20	4	MM	psy-som	3	2	999	999	999	999	999	999	11	19	999	999	999	999	999	25	2	1	166	135	153	53	204	168	56	10	0	60	10
112	1	49	1	20	4	MM	psy-som	3	2	999	999	999	999	999	999	11	19	999	999	999	999	999	25	2	1	166	135	153	53	204	168	56	10	0	60	10
112	1	49	1	20	4	MM	psy-som	3	2	999	999	999	999	999	999	11	19	999	999	999	999	999	25	2	1	166	135	153	53	204	168	56	10	0	60	10
112	1	49	1	20	4	MM	psy-som	3	2	999	999	999	999	999	999	11	19	999	999	999	999	999	25	2	1	166	135	153	53	204	168	56	10	0	60	10
112	1	49	1	20	8	MM	som-som	2	268	272	277	278	288	305	999	117	135	135	311	999	999	999	2	272	53	0	0	0	0	0	0	0	3	80	80	100
112	1	49	1	20	8	MM	som-som	2	268	272	277	278	288	305	999	117	135	135	311	999	999	999	2	272	53	0	0	0	0	0	0	0	3	80	80	85
112	1	49	1	20	8	MM	som-som	2	268	272	277	278	288	305	999	117	135	135	311	999	999	999	2	272	53	0	0	0	0	0	0	0	3	60	100	100
113	1	62	1	37	1	MM	som-som	3	35	84	999	999	999	999	999	113	999	999	999	999	999	999	114	53	113	117	0	0	0	0	0	0	4	100	100	100
113	1	62	1	37	1	MM	som-som	3	35	84	999	999	999	999	999	113	999	999	999	999	999	999	114	53	113	117	0	0	0	0	0	0	4	0	50	95
113	1	62	1	37	1	MM	som-som	3	35	84	999	999	999	999	999	113	999	999	999	999	999	999	114	53	113	117	0	0	0	0	0	0	4	90	70	50
113	1	62	1	37	1	MM	som-som	3	35	84	999	999	999	999	999	113	999	999	999	999	999	999	114	53	113	117	0	0	0	0	0	0	4	0	50	15
113	1	62	1	37	2	M	psy	1	1	3	9	33	170	999	999	999	999	999	999	999	999	999	2	25	1	0	0	0	0	0	0	0	3	0	0	95
113	1	62	1	37	2	M	psy	1	1	3	9	33	170	999	999	999	999	999	999	999	999	999	2	25	1	0	0	0	0	0	0	0	3	75	95	100
113	1	62	1	37	2	M	psy	1	1	3	9	33	170	999	999	999	999	999	999	999	999	999	2	25	1	0	0	0	0	0	0	0	3	75	10	0
113	1	62	1	37	5	MM	psy-som	2	1	3	7	103	170	207	254	100	186	204	235	186	204	311	53	2	135	204	0	0	0	0	0	0	4	50	15	80
113	1	62	1	37	5	MM	psy-som	2	1	3	7	103	170	207	254	100	186	204	235	186	204	311	53	2	135	204	0	0	0	0	0	0	4	80	15	15
113	1	62	1	37	5	MM	psy-som	2	1	3	7	103	170	207	254	100	186	204	235	186	204	311	53	2	135	204	0	0	0	0	0	0	4	35	100	100
113	1	62	1	37	5	MM	psy-som	2	1	3	7	103	170	207	254	100	186	204	235	186	204	311	53	2	135	204	0	0	0	0	0	0	4	0	100	100
114	1	57	1	32	1	MM	som-som	2	35	84	999	999	999	999	999	113	999	999	999	999	999	999	114	53	113	0	0	0	0	0	0	0	3	0	75	90
114	1	57	1	32	1	MM	som-som	2	35	84	999	999	999	999	999	113	999	999	999	999	999	999	114	53	113	0	0	0	0	0	0	0	3	0	0	100
114	1	57	1	32	1	MM	som-som	2	35	84	999	999	999	999	999	113	999	999	999	999	999	999	114	53	113	0	0	0	0	0	0	0	3	75	50	10
114	1	57	1	32	2	M	psy	1	1	3	9	33	170	999	999	999	999	999	999	999	999	999	3	1	5	0	0	0	0	0	0	0	3	45	80	100
114	1	57	1	32	2	M	psy	1	1	3	9	33	170	999	999	999	999	999	999	999	999	999	3	1	5	0	0	0	0	0	0	0	3	65	65	40
114	1	57	1	32	2	M	psy	1	1	3	9	33	170	999	999	999	999	999	999	999	999	999	3	1	5	0	0	0	0	0	0	0	3	0	90
114	1	57	1	32	5	MM	psy-som	3	1	3	7	103	170	207	254	100	186	204	235	186	204	311	2	204	0	0	0	0	0	0	0	0	2	70	0	100
114	1	57	1	32	5	MM	psy-som	3	1	3	7	103	170	207	254	100	186	204	235	186	204	311	2	204	0	0	0	0	0	0	0	0	2	0	95	90
115	1	42	1	14	3	M	som	1	48	76	91	215	999	999	999	999	999	999	999	999	999	999	309	3	57	0	0	0	0	0	0	0	3	50	50	50
115	1	42	1	14	3	M	som	1	48	76	91	215	999	999	999	999	999	999	999	999	999	999	309	3	57	0	0	0	0	0	0	0	3	0	0	90
115	1	42	1	14	3	M	som	1	48	76	91	215	999	999	999	999	999	999	999	999	999	999	309	3	57	0	0	0	0	0	0	0	3	90	90	50
115	1	42	1	14	5	MM	psy-som	2	1	3	7	103	170	207	254	100	186	204	235	186	204	311	2	204	3	0	0	0	0	0	0	0	3	50	50	80
115	1	42	1	14	5	MM	psy-som	2	1	3	7	103	170	207	254	100	186	204	235	186	204	311	2	204	3	0	0	0	0	0	0	0	3	0	50	25
115	1	42	1	14	5	MM	psy-som	2	1	3	7	103	170	207	254	100	186	204	235	186	204	311	2	204	3	0	0	0	0	0	0	0	3	0	35	25
115	1	42	1	14	8	MM	som-som	3	268	272	277	278	288	305	999	117	135	135	311	999	999	999	288	133	2	0	0	0	0	0	0	0	3	0	0	80
115	1	42	1	14	8	MM	som-som	3	268	272	277	278	288	305	999	117	135	135	311	999	999	999	288	133	2	0	0	0	0	0	0	0	3	0	30	50
115	1	42	1	14	8	MM	som-som	3	268	272	277	278	288	305	999	117	135	135	311	999	999	999	288	133	2	0	0	0	0	0	0	0	3	0	90	70
116	1	62	1	37	3	M	som	1	48	76	91	215	999	999	999	999	999	999	999	999	999	999	184	53	49	76	0	0	0	0	0	0	4	0	80	50
116	1	62	1	37	3	M	som	1	48	76	91	215	999	999	999	999	999	999	999	999	999	999	184	53	49	76	0	0	0	0	0	0	4	40	10	10
116	1	62	1	37	3	M	som	1	48	76	91	215	999	999	999	999	999	999	999	999	999	999	184	53	49	76	0	0	0	0	0	0	4	0	0	50
116	1	62	1	37	3	M	som	1	48	76	91	215	999	999	999	999	999	999	999	999	999	999	184	53	49	76	0	0	0	0	0	0	4	50	80	80
116	1	62	1	37	5	MM	psy-som	3	1	3	7	103	170	207	254	100	186	204	235	186	204	311	2	100	186	0	0	0	0	0	0	0	3	80	70	100
116	1	62	1	37	5	MM	psy-som	3	1	3	7	103	170	207	254	100	186	204	235	186	204	311	2	100	186	0	0	0	0	0	0	0	3	0	50	40
116	1	62	1	37	5	MM	psy-som	3	1	3	7	103	170	207	254	100	186	204	235	186	204	311	2	100	186	0	0	0	0	0	0	0	3	0	10	10
116	1	62	1	37	8	MM	som-som	2	268	272	277	278	288	305	999	117	135	135	311	999	999	999	2	272	117	0	0	0	0	0	0	0	3	70	10	40
116	1	62	1	37	8	MM	som-som	2	268	272	277	278	288	305	999	117	135	135	311	999	999	999	2	272	117	0	0	0	0	0	0	0	3	0	0	60
116	1	62	1	37	8	MM	som-som	2	268	272	277	278	288	305	999	117	135	135	311	999	999	999	2	272	117	0	0	0	0	0	0	0	3	0	80	50
117	1	48	1	22	1	MM	som-som	3	35	84	999	999	999	999	999	113	999	999	999	999	999	999	134	3	115	114	113	0	0	0	0	0	5	40	20	0
117	1	48	1	22	1	MM	som-som	3	35	84	999	999	999	999	999	113	999	999	999	999	999	999	134	3	115	114	113	0	0	0	0	0	5	0	0	80
117	1	48	1	22	1	MM	som-som	3	35	84	999	999	999	999	999	113	999	999	999	999	999	999	134	3	115	114	113	0	0	0	0	0	5	0	50	80
117	1	48	1	22	1	MM	som-som	3	35	84	999	999	999	999	999	113	999	999	999	999	999	999	134	3	115	114	113	0	0	0	0	0	5	50	70	100
117	1	48	1	22	1	MM	som-som	3	35	84	999	999	999	999	999	113	999	999	999	999	999	999	134	3	115	114	113	0	0	0	0	0	5	50	30	0
117	1	48	1	22	2	M	psy	2	1	3	9	33	170	999	999	999	999	999	999	999	999	999	30	5	15	1	0	0	0	0	0	0	4	0	0	70
117	1	48	1	22	2	M	psy	2	1	3	9	33	170	999	999	999	999	999	999	999	999	999	30	5	15	1	0	0	0	0	0	0	4	0	60	60
117	1	48	1	22	2	M	psy	2	1	3	9	33	170	999	999	999	999	999	999	999	999	999	30	5	15	1	0	0	0	0	0	0	4	0	60	40
117	1	48	1	22	2	M	psy	2	1	3	9	33	170	999	999	999	999	999	999	999	999	999	30	5	15	1	0	0	0	0	0	0	4	50	0	0
117	1	48	1	22	4	MM	psy-som	1	2	999	999	999	999	999	999	11	19	999	999	999	999	999	25	2	19	0	0	0	0	0	0	0	3	50	75	85
117	1	48	1	22	4	MM	psy-som	1	2	999	999	999	999	999	999	11	19	999	999	999	999	999	25	2	19	0	0	0	0	0	0	0	3	0	0	10
117	1	48	1	22	4	MM	psy-som	1	2	999	999	999	999	999	999	11	19	999	999	999	999	999	25	2	19	0	0	0	0	0	0	0	3	50	10	0
118	1	49	2	22	1	MM	som-som	1	35	84	999	999	999	999	999	113	999	999	999	999	999	999	2	114	113	3	135	35	84	0	0	0	7	65	80	35
118	1	49	2	22	1	MM	som-som	1	35	84	999	999	999	999	999	113	999	999	999	999	999	999	2	114	113	3	135	35	84	0	0	0	7	40	70	45
118	1	49	2	22	1	MM	som-som	1	35	84	999	999	999	999	999	113	999	999	999	999	999	999	2	114	113	3	135	35	84	0	0	0	7	0	0	80
118	1	49	2	22	1	MM	som-som	1	35	84	999	999	999	999	999	113	999	999	999	999	999	999	2	114	113	3	135	35	84	0	0	0	7	0	0	70
118	1	49	2	22	1	MM	som-som	1	35	84	999	999	999	999	999	113	999	999	999	999	999	999	2	114	113	3	135	35	84	0	0	0	7	10	0	65
118	1	49	2	22	1	MM	som-som	1	35	84	999	999	999	999	999	113	999	999	999	999	999	999	2	114	113	3	135	35	84	0	0	0	7	15	5	30
118	1	49	2	22	1	MM	som-som	1	35	84	999	999	999	999	999	113	999	999	999	999	999	999	2	114	113	3	135	35	84	0	0	0	7	0	45	55
118	1	49	2	22	2	M	psy	2	1	3	9	33	170	999	999	999	999	999	999	999	999	999	3	5	4	0	0	0	0	0	0	0	3	10	25	10
118	1	49	2	22	2	M	psy	2	1	3	9	33	170	999	999	999	999	999	999	999	999	999	3	5	4	0	0	0	0	0	0	0	3	0	0	75
118	1	49	2	22	2	M	psy	2	1	3	9	33	170	999	999	999	999	999	999	999	999	999	3	5	4	0	0	0	0	0	0	0	3	0	80	40
118	1	44	1	17	3	M	som	2	48	76	91	215	999	999	999	999	999	999	999	999	999	999	216	49	60	0	0	0	0	0	0	0	3	0	90	80
118	1	44	1	17	3	M	som	2	48	76	91	215	999	999	999	999	999	999	999	999	999	999	216	49	60	0	0	0	0	0	0	0	3	0	0	80
118	1	44	1	17	3	M	som	2	48	76	91	215	999	999	999	999	999	999	999	999	999	999	216	49	60	0	0	0	0	0	0	0	3	70	70	70
118	1	49	2	22	4	MM	psy-som	3	2	999	999	999	999	999	999	11	19	999	999	999	999	999	25	169	2	0	0	0	0	0	0	0	3	0	60	80
118	1	49	2	22	4	MM	psy-som	3	2	999	999	999	999	999	999	11	19	999	999	999	999	999	25	169	2	0	0	0	0	0	0	0	3	50	20	0
118	1	49	2	22	4	MM	psy-som	3	2	999	999	999	999	999	999	11	19	999	999	999	999	999	25	169	2	0	0	0	0	0	0	0	3	60	40	10
118	1	44	1	17	8	MM	som-som	3	268	272	277	278	288	305	999	117	135	135	311	999	999	999	216	268	57	0	0	0	0	0	0	0	3	0	0	70
118	1	44	1	17	8	MM	som-som	3	268	272	277	278	288	305	999	117	135	135	311	999	999	999	216	268	57	0	0	0	0	0	0	0	3	0	50	70
118	1	44	1	17	8	MM	som-som	3	268	272	277	278	288	305	999	117	135	135	311	999	999	999	216	268	57	0	0	0	0	0	0	0	3	0	0	70
119	1	44	1	17	4	MM	psy-som	1	2	999	999	999	999	999	999	11	19	999	999	999	999	999	53	142	2	11	0	0	0	0	0	0	4	0	95	100
119	1	44	1	17	4	MM	psy-som	1	2	999	999	999	999	999	999	11	19	999	999	999	999	999	53	142	2	11	0	0	0	0	0	0	4	0	95	100
119	1	44	1	17	4	MM	psy-som	1	2	999	999	999	999	999	999	11	19	999	999	999	999	999	53	142	2	11	0	0	0	0	0	0	4	80	20	5
119	1	44	1	17	4	MM	psy-som	1	2	999	999	999	999	999	999	11	19	999	999	999	999	999	53	142	2	11	0	0	0	0	0	0	4	80	0	0
120	1	64	1	37	3	M	som	2	48	76	91	215	999	999	999	999	999	999	999	999	999	999	23	49	90	62	48	0	0	0	0	0	5	15	0	20
120	1	64	1	37	3	M	som	2	48	76	91	215	999	999	999	999	999	999	999	999	999	999	23	49	90	62	48	0	0	0	0	0	5	0	0	70
120	1	64	1	37	3	M	som	2	48	76	91	215	999	999	999	999	999	999	999	999	999	999	23	49	90	62	48	0	0	0	0	0	5	0	75	70
120	1	64	1	37	3	M	som	2	48	76	91	215	999	999	999	999	999	999	999	999	999	999	23	49	90	62	48	0	0	0	0	0	5	0	10	10
120	1	64	1	37	3	M	som	2	48	76	91	215	999	999	999	999	999	999	999	999	999	999	23	49	90	62	48	0	0	0	0	0	5	0	20	15
120	1	64	1	37	4	MM	psy-som	3	2	999	999	999	999	999	999	11	19	999	999	999	999	999	2	5	0	0	0	0	0	0	0	0	2	0	65	65
120	1	64	1	37	4	MM	psy-som	3	2	999	999	999	999	999	999	11	19	999	999	999	999	999	2	5	0	0	0	0	0	0	0	0	2	0	55	55
120	1	64	1	37	8	MM	som-som	1	268	272	277	278	288	305	999	117	135	135	311	999	999	999	104	2	25	300	0	0	0	0	0	0	4	60	70	80
120	1	64	1	37	8	MM	som-som	1	268	272	277	278	288	305	999	117	135	135	311	999	999	999	104	2	25	300	0	0	0	0	0	0	4	35	10	5
120	1	64	1	37	8	MM	som-som	1	268	272	277	278	288	305	999	117	135	135	311	999	999	999	104	2	25	300	0	0	0	0	0	0	4	25	0	0
120	1	64	1	37	8	MM	som-som	1	268	272	277	278	288	305	999	117	135	135	311	999	999	999	104	2	25	300	0	0	0	0	0	0	4	0	70	80
121	1	44	1	18	1	MM	som-som	3	35	84	999	999	999	999	999	113	999	999	999	999	999	999	114	84	3	117	19	0	0	0	0	0	5	55	30	15
121	1	44	1	18	1	MM	som-som	3	35	84	999	999	999	999	999	113	999	999	999	999	999	999	114	84	3	117	19	0	0	0	0	0	5	0	15	5
121	1	44	1	18	1	MM	som-som	3	35	84	999	999	999	999	999	113	999	999	999	999	999	999	114	84	3	117	19	0	0	0	0	0	5	25	5	80
121	1	44	1	18	1	MM	som-som	3	35	84	999	999	999	999	999	113	999	999	999	999	999	999	114	84	3	117	19	0	0	0	0	0	5	40	5	20
121	1	44	1	18	1	MM	som-som	3	35	84	999	999	999	999	999	113	999	999	999	999	999	999	114	84	3	117	19	0	0	0	0	0	5	0	20	10
121	1	44	1	18	2	M	psy	2	1	3	9	33	170	999	999	999	999	999	999	999	999	999	2	4	0	0	0	0	0	0	0	0	2	0	30	30
121	1	44	1	18	2	M	psy	2	1	3	9	33	170	999	999	999	999	999	999	999	999	999	2	4	0	0	0	0	0	0	0	0	2	0	20	35
121	1	44	1	18	5	MM	psy-som	1	1	3	7	103	170	207	254	100	186	204	235	186	204	311	2	3	204	7	0	0	0	0	0	0	4	40	15	70
121	1	44	1	18	5	MM	psy-som	1	1	3	7	103	170	207	254	100	186	204	235	186	204	311	2	3	204	7	0	0	0	0	0	0	4	20	5	5
121	1	44	1	18	5	MM	psy-som	1	1	3	7	103	170	207	254	100	186	204	235	186	204	311	2	3	204	7	0	0	0	0	0	0	4	0	0	70
121	1	44	1	18	5	MM	psy-som	1	1	3	7	103	170	207	254	100	186	204	235	186	204	311	2	3	204	7	0	0	0	0	0	0	4	0	50	25
122	1	58	1	30	1	MM	som-som	1	35	84	999	999	999	999	999	113	999	999	999	999	999	999	66	84	114	121	122	113	0	0	0	0	6	70	5	10
122	1	58	1	30	1	MM	som-som	1	35	84	999	999	999	999	999	113	999	999	999	999	999	999	66	84	114	121	122	113	0	0	0	0	6	40	75	10
122	1	58	1	30	1	MM	som-som	1	35	84	999	999	999	999	999	113	999	999	999	999	999	999	66	84	114	121	122	113	0	0	0	0	6	0	95	100
122	1	58	1	30	1	MM	som-som	1	35	84	999	999	999	999	999	113	999	999	999	999	999	999	66	84	114	121	122	113	0	0	0	0	6	80	5	90
122	1	58	1	30	1	MM	som-som	1	35	84	999	999	999	999	999	113	999	999	999	999	999	999	66	84	114	121	122	113	0	0	0	0	6	20	0	0
122	1	58	1	30	1	MM	som-som	1	35	84	999	999	999	999	999	113	999	999	999	999	999	999	66	84	114	121	122	113	0	0	0	0	6	20	10	0
122	1	58	1	30	2	M	psy	2	1	3	9	33	170	999	999	999	999	999	999	999	999	999	18	3	27	1	5	2	0	0	0	0	6	70	70	95
122	1	58	1	30	2	M	psy	2	1	3	9	33	170	999	999	999	999	999	999	999	999	999	18	3	27	1	5	2	0	0	0	0	6	0	95	70
122	1	58	1	30	2	M	psy	2	1	3	9	33	170	999	999	999	999	999	999	999	999	999	18	3	27	1	5	2	0	0	0	0	6	80	95	20
122	1	58	1	30	2	M	psy	2	1	3	9	33	170	999	999	999	999	999	999	999	999	999	18	3	27	1	5	2	0	0	0	0	6	0	45	80
122	1	58	1	30	2	M	psy	2	1	3	9	33	170	999	999	999	999	999	999	999	999	999	18	3	27	1	5	2	0	0	0	0	6	80	40	5
122	1	58	1	30	2	M	psy	2	1	3	9	33	170	999	999	999	999	999	999	999	999	999	18	3	27	1	5	2	0	0	0	0	6	40	0	0
122	1	58	1	30	5	MM	psy-som	3	1	3	7	103	170	207	254	100	186	204	235	186	204	311	2	187	11	153	100	0	0	0	0	0	5	90	20	60
122	1	58	1	30	5	MM	psy-som	3	1	3	7	103	170	207	254	100	186	204	235	186	204	311	2	187	11	153	100	0	0	0	0	0	5	80	5	10
122	1	58	1	30	5	MM	psy-som	3	1	3	7	103	170	207	254	100	186	204	235	186	204	311	2	187	11	153	100	0	0	0	0	0	5	15	95	90
122	1	58	1	30	5	MM	psy-som	3	1	3	7	103	170	207	254	100	186	204	235	186	204	311	2	187	11	153	100	0	0	0	0	0	5	15	20	5
122	1	58	1	30	5	MM	psy-som	3	1	3	7	103	170	207	254	100	186	204	235	186	204	311	2	187	11	153	100	0	0	0	0	0	5	10	0	0
123	1	64	1	37	3	M	som	2	48	76	91	215	999	999	999	999	999	999	999	999	999	999	49	76	0	0	0	0	0	0	0	0	2	0	90	30
123	1	64	1	37	3	M	som	2	48	76	91	215	999	999	999	999	999	999	999	999	999	999	49	76	0	0	0	0	0	0	0	0	2	0	0	80
123	1	64	1	37	5	MM	psy-som	1	1	3	7	103	170	207	254	100	186	204	235	186	204	311	65	2	100	0	0	0	0	0	0	0	3	70	30	45
123	1	64	1	37	5	MM	psy-som	1	1	3	7	103	170	207	254	100	186	204	235	186	204	311	65	2	100	0	0	0	0	0	0	0	3	90	50	75
123	1	64	1	37	5	MM	psy-som	1	1	3	7	103	170	207	254	100	186	204	235	186	204	311	65	2	100	0	0	0	0	0	0	0	3	0	70	80
123	1	64	1	37	8	MM	som-som	3	268	272	277	278	288	305	999	117	135	135	311	999	999	999	268	2	0	0	0	0	0	0	0	0	2	0	0	60
123	1	64	1	37	8	MM	som-som	3	268	272	277	278	288	305	999	117	135	135	311	999	999	999	268	2	0	0	0	0	0	0	0	0	2	0	80	85
124	1	62	1	35	3	M	som	2	48	76	91	215	999	999	999	999	999	999	999	999	999	999	2	49	63	48	64	0	0	0	0	0	5	70	75	60
124	1	62	1	35	3	M	som	2	48	76	91	215	999	999	999	999	999	999	999	999	999	999	2	49	63	48	64	0	0	0	0	0	5	0	5	80
124	1	62	1	35	3	M	som	2	48	76	91	215	999	999	999	999	999	999	999	999	999	999	2	49	63	48	64	0	0	0	0	0	5	0	90	60
124	1	62	1	35	3	M	som	2	48	76	91	215	999	999	999	999	999	999	999	999	999	999	2	49	63	48	64	0	0	0	0	0	5	0	5	35
124	1	62	1	35	3	M	som	2	48	76	91	215	999	999	999	999	999	999	999	999	999	999	2	49	63	48	64	0	0	0	0	0	5	0	95	0
124	1	62	1	35	5	MM	psy-som	3	1	3	7	103	170	207	254	100	186	204	235	186	204	311	2	36	135	170	0	0	0	0	0	0	4	75	75	85
124	1	62	1	35	5	MM	psy-som	3	1	3	7	103	170	207	254	100	186	204	235	186	204	311	2	36	135	170	0	0	0	0	0	0	4	0	60	80
124	1	62	1	35	5	MM	psy-som	3	1	3	7	103	170	207	254	100	186	204	235	186	204	311	2	36	135	170	0	0	0	0	0	0	4	0	30	5
124	1	62	1	35	5	MM	psy-som	3	1	3	7	103	170	207	254	100	186	204	235	186	204	311	2	36	135	170	0	0	0	0	0	0	4	0	30	80
124	1	62	1	35	8	MM	som-som	1	268	272	277	278	288	305	999	117	135	135	311	999	999	999	2	284	271	0	0	0	0	0	0	0	3	75	55	80
124	1	62	1	35	8	MM	som-som	1	268	272	277	278	288	305	999	117	135	135	311	999	999	999	2	284	271	0	0	0	0	0	0	0	3	0	0	20
124	1	62	1	35	8	MM	som-som	1	268	272	277	278	288	305	999	117	135	135	311	999	999	999	2	284	271	0	0	0	0	0	0	0	3	0	50	20
125	1	62	1	34	3	M	som	1	48	76	91	215	999	999	999	999	999	999	999	999	999	999	75	2	66	309	81	0	0	0	0	0	5	50	50	60
125	1	62	1	34	3	M	som	1	48	76	91	215	999	999	999	999	999	999	999	999	999	999	75	2	66	309	81	0	0	0	0	0	5	25	0	60
125	1	62	1	34	3	M	som	1	48	76	91	215	999	999	999	999	999	999	999	999	999	999	75	2	66	309	81	0	0	0	0	0	5	90	75	70
125	1	62	1	34	3	M	som	1	48	76	91	215	999	999	999	999	999	999	999	999	999	999	75	2	66	309	81	0	0	0	0	0	5	0	0	30
125	1	62	1	34	3	M	som	1	48	76	91	215	999	999	999	999	999	999	999	999	999	999	75	2	66	309	81	0	0	0	0	0	5	0	60	60
125	1	62	1	34	4	MM	psy-som	2	2	999	999	999	999	999	999	11	19	999	999	999	999	999	2	157	134	0	0	0	0	0	0	0	3	75	80	90
125	1	62	1	34	4	MM	psy-som	2	2	999	999	999	999	999	999	11	19	999	999	999	999	999	2	157	134	0	0	0	0	0	0	0	3	0	0	30
125	1	62	1	34	4	MM	psy-som	2	2	999	999	999	999	999	999	11	19	999	999	999	999	999	2	157	134	0	0	0	0	0	0	0	3	15	10	5
125	1	62	1	34	8	MM	som-som	3	268	272	277	278	288	305	999	117	135	135	311	999	999	999	2	3	268	117	0	0	0	0	0	0	4	40	30	50
125	1	62	1	34	8	MM	som-som	3	268	272	277	278	288	305	999	117	135	135	311	999	999	999	2	3	268	117	0	0	0	0	0	0	4	50	30	40
125	1	62	1	34	8	MM	som-som	3	268	272	277	278	288	305	999	117	135	135	311	999	999	999	2	3	268	117	0	0	0	0	0	0	4	0	0	10
125	1	62	1	34	8	MM	som-som	3	268	272	277	278	288	305	999	117	135	135	311	999	999	999	2	3	268	117	0	0	0	0	0	0	4	0	60	50
126	1	48	1	18	3	M	som	1	48	76	91	215	999	999	999	999	999	999	999	999	999	999	67	2	309	76	0	0	0	0	0	0	4	40	80	70
126	1	48	1	18	3	M	som	1	48	76	91	215	999	999	999	999	999	999	999	999	999	999	67	2	309	76	0	0	0	0	0	0	4	50	20	65
126	1	48	1	18	3	M	som	1	48	76	91	215	999	999	999	999	999	999	999	999	999	999	67	2	309	76	0	0	0	0	0	0	4	0	0	70
126	1	48	1	18	3	M	som	1	48	76	91	215	999	999	999	999	999	999	999	999	999	999	67	2	309	76	0	0	0	0	0	0	4	0	60	50
126	1	48	1	18	4	MM	psy-som	2	2	999	999	999	999	999	999	11	19	999	999	999	999	999	2	142	170	150	0	0	0	0	0	0	4	85	90	65
126	1	48	1	18	4	MM	psy-som	2	2	999	999	999	999	999	999	11	19	999	999	999	999	999	2	142	170	150	0	0	0	0	0	0	4	75	30	15
126	1	48	1	18	4	MM	psy-som	2	2	999	999	999	999	999	999	11	19	999	999	999	999	999	2	142	170	150	0	0	0	0	0	0	4	0	0	70
126	1	48	1	18	4	MM	psy-som	2	2	999	999	999	999	999	999	11	19	999	999	999	999	999	2	142	170	150	0	0	0	0	0	0	4	80	30	15
126	1	48	1	18	8	MM	som-som	3	268	272	277	278	288	305	999	117	135	135	311	999	999	999	2	57	288	314	287	0	0	0	0	0	5	90	0	85
126	1	48	1	18	8	MM	som-som	3	268	272	277	278	288	305	999	117	135	135	311	999	999	999	2	57	288	314	287	0	0	0	0	0	5	65	0	10
126	1	48	1	18	8	MM	som-som	3	268	272	277	278	288	305	999	117	135	135	311	999	999	999	2	57	288	314	287	0	0	0	0	0	5	0	70	85
126	1	48	1	18	8	MM	som-som	3	268	272	277	278	288	305	999	117	135	135	311	999	999	999	2	57	288	314	287	0	0	0	0	0	5	0	80	0
126	1	48	1	18	8	MM	som-som	3	268	272	277	278	288	305	999	117	135	135	311	999	999	999	2	57	288	314	287	0	0	0	0	0	5	0	80	15
127	1	42	1	13	3	M	som	1	48	76	91	215	999	999	999	999	999	999	999	999	999	999	68	49	69	0	0	0	0	0	0	0	3	0	40	35
127	1	42	1	13	3	M	som	1	48	76	91	215	999	999	999	999	999	999	999	999	999	999	68	49	69	0	0	0	0	0	0	0	3	80	70	65
127	1	42	1	13	3	M	som	1	48	76	91	215	999	999	999	999	999	999	999	999	999	999	68	49	69	0	0	0	0	0	0	0	3	0	0	70
127	1	42	1	13	4	MM	psy-som	3	2	999	999	999	999	999	999	11	19	999	999	999	999	999	157	11	134	0	0	0	0	0	0	0	3	0	80	65
127	1	42	1	13	4	MM	psy-som	3	2	999	999	999	999	999	999	11	19	999	999	999	999	999	157	11	134	0	0	0	0	0	0	0	3	0	0	55
127	1	42	1	13	4	MM	psy-som	3	2	999	999	999	999	999	999	11	19	999	999	999	999	999	157	11	134	0	0	0	0	0	0	0	3	70	65	55
127	1	42	1	13	8	MM	som-som	2	268	272	277	278	288	305	999	117	135	135	311	999	999	999	278	268	117	0	0	0	0	0	0	0	3	0	0	35
127	1	42	1	13	8	MM	som-som	2	268	272	277	278	288	305	999	117	135	135	311	999	999	999	278	268	117	0	0	0	0	0	0	0	3	0	80	80
127	1	42	1	13	8	MM	som-som	2	268	272	277	278	288	305	999	117	135	135	311	999	999	999	278	268	117	0	0	0	0	0	0	0	3	25	80	80
129	1	46	1	20	3	M	som	1	48	76	91	215	999	999	999	999	999	999	999	999	999	999	2	53	49	70	71	48	0	0	0	0	6	20	5	0
129	1	46	1	20	3	M	som	1	48	76	91	215	999	999	999	999	999	999	999	999	999	999	2	53	49	70	71	48	0	0	0	0	6	0	0	80
129	1	46	1	20	3	M	som	1	48	76	91	215	999	999	999	999	999	999	999	999	999	999	2	53	49	70	71	48	0	0	0	0	6	0	90	50
129	1	46	1	20	3	M	som	1	48	76	91	215	999	999	999	999	999	999	999	999	999	999	2	53	49	70	71	48	0	0	0	0	6	20	5	0
129	1	46	1	20	3	M	som	1	48	76	91	215	999	999	999	999	999	999	999	999	999	999	2	53	49	70	71	48	0	0	0	0	6	0	20	5
129	1	46	1	20	3	M	som	1	48	76	91	215	999	999	999	999	999	999	999	999	999	999	2	53	49	70	71	48	0	0	0	0	6	0	20	20
129	1	46	1	20	5	MM	psy-som	3	1	3	7	103	170	207	254	100	186	204	235	186	204	311	2	11	204	304	0	0	0	0	0	0	4	80	20	70
129	1	46	1	20	5	MM	psy-som	3	1	3	7	103	170	207	254	100	186	204	235	186	204	311	2	11	204	304	0	0	0	0	0	0	4	70	70	70
129	1	46	1	20	5	MM	psy-som	3	1	3	7	103	170	207	254	100	186	204	235	186	204	311	2	11	204	304	0	0	0	0	0	0	4	0	70	70
129	1	46	1	20	5	MM	psy-som	3	1	3	7	103	170	207	254	100	186	204	235	186	204	311	2	11	204	304	0	0	0	0	0	0	4	0	70	30
129	1	46	1	20	8	MM	som-som	2	268	272	277	278	288	305	999	117	135	135	311	999	999	999	278	288	314	268	289	315	169	117	0	0	8	0	0	80
129	1	46	1	20	8	MM	som-som	2	268	272	277	278	288	305	999	117	135	135	311	999	999	999	278	288	314	268	289	315	169	117	0	0	8	0	0	80
129	1	46	1	20	8	MM	som-som	2	268	272	277	278	288	305	999	117	135	135	311	999	999	999	278	288	314	268	289	315	169	117	0	0	8	0	90	80
129	1	46	1	20	8	MM	som-som	2	268	272	277	278	288	305	999	117	135	135	311	999	999	999	278	288	314	268	289	315	169	117	0	0	8	20	80	80
129	1	46	1	20	8	MM	som-som	2	268	272	277	278	288	305	999	117	135	135	311	999	999	999	278	288	314	268	289	315	169	117	0	0	8	20	100	100
129	1	46	1	20	8	MM	som-som	2	268	272	277	278	288	305	999	117	135	135	311	999	999	999	278	288	314	268	289	315	169	117	0	0	8	0	40	10
129	1	46	1	20	8	MM	som-som	2	268	272	277	278	288	305	999	117	135	135	311	999	999	999	278	288	314	268	289	315	169	117	0	0	8	0	80	20
129	1	46	1	20	8	MM	som-som	2	268	272	277	278	288	305	999	117	135	135	311	999	999	999	278	288	314	268	289	315	169	117	0	0	8	0	0	70
130	1	41	1	15	3	M	som	2	48	76	91	215	999	999	999	999	999	999	999	999	999	999	11	23	309	73	74	0	0	0	0	0	5	25	5	0
130	1	41	1	15	3	M	som	2	48	76	91	215	999	999	999	999	999	999	999	999	999	999	11	23	309	73	74	0	0	0	0	0	5	25	20	5
130	1	41	1	15	3	M	som	2	48	76	91	215	999	999	999	999	999	999	999	999	999	999	11	23	309	73	74	0	0	0	0	0	5	0	30	40
130	1	41	1	15	3	M	som	2	48	76	91	215	999	999	999	999	999	999	999	999	999	999	11	23	309	73	74	0	0	0	0	0	5	0	0	50
130	1	41	1	15	3	M	som	2	48	76	91	215	999	999	999	999	999	999	999	999	999	999	11	23	309	73	74	0	0	0	0	0	5	0	60	40
130	1	41	1	15	4	MM	psy-som	1	2	999	999	999	999	999	999	11	19	999	999	999	999	999	2	262	140	0	0	0	0	0	0	0	3	75	95	95
130	1	41	1	15	4	MM	psy-som	1	2	999	999	999	999	999	999	11	19	999	999	999	999	999	2	262	140	0	0	0	0	0	0	0	3	0	0	15
130	1	41	1	15	4	MM	psy-som	1	2	999	999	999	999	999	999	11	19	999	999	999	999	999	2	262	140	0	0	0	0	0	0	0	3	50	10	10
130	1	41	1	15	8	MM	som-som	3	268	272	277	278	288	305	999	117	135	135	311	999	999	999	290	291	271	277	0	0	0	0	0	0	4	0	45	25
130	1	41	1	15	8	MM	som-som	3	268	272	277	278	288	305	999	117	135	135	311	999	999	999	290	291	271	277	0	0	0	0	0	0	4	0	15	60
130	1	41	1	15	8	MM	som-som	3	268	272	277	278	288	305	999	117	135	135	311	999	999	999	290	291	271	277	0	0	0	0	0	0	4	25	0	0
130	1	41	1	15	8	MM	som-som	3	268	272	277	278	288	305	999	117	135	135	311	999	999	999	290	291	271	277	0	0	0	0	0	0	4	25	0	0
201	3	61	1	30	2	M	psy	1	1	3	9	33	170	999	999	999	999	999	999	999	999	999	1	9	0	0	0	0	0	0	0	0	2	25	35	100
201	3	61	1	30	2	M	psy	1	1	3	9	33	170	999	999	999	999	999	999	999	999	999	1	9	0	0	0	0	0	0	0	0	2	0	35	100
201	3	61	1	30	6	MM	psy-psy	3	53	262	999	999	999	999	999	1	3	152	999	999	999	999	53	3	0	0	0	0	0	0	0	0	2	0	35	95
201	3	61	1	30	6	MM	psy-psy	3	53	262	999	999	999	999	999	1	3	152	999	999	999	999	53	3	0	0	0	0	0	0	0	0	2	25	35	95
201	3	61	1	30	7	MM	psy-psy	2	3	29	33	999	999	999	999	18	57	94	103	999	999	999	18	3	0	0	0	0	0	0	0	0	2	0	0	80
201	3	61	1	30	7	MM	psy-psy	2	3	29	33	999	999	999	999	18	57	94	103	999	999	999	18	3	0	0	0	0	0	0	0	0	2	0	35	35
202	3	53	1	25	2	M	psy	1	1	3	9	33	170	999	999	999	999	999	999	999	999	999	2	9	228	4	8	1	0	0	0	0	6	0	0	100
202	3	53	1	25	2	M	psy	1	1	3	9	33	170	999	999	999	999	999	999	999	999	999	2	9	228	4	8	1	0	0	0	0	6	70	80	80
202	3	53	1	25	2	M	psy	1	1	3	9	33	170	999	999	999	999	999	999	999	999	999	2	9	228	4	8	1	0	0	0	0	6	100	80	95
202	3	53	1	25	2	M	psy	1	1	3	9	33	170	999	999	999	999	999	999	999	999	999	2	9	228	4	8	1	0	0	0	0	6	0	60	20
202	3	53	1	25	2	M	psy	1	1	3	9	33	170	999	999	999	999	999	999	999	999	999	2	9	228	4	8	1	0	0	0	0	6	90	95	95
202	3	53	1	25	2	M	psy	1	1	3	9	33	170	999	999	999	999	999	999	999	999	999	2	9	228	4	8	1	0	0	0	0	6	40	40	30
202	3	53	1	25	6	MM	psy-psy	2	53	262	999	999	999	999	999	1	3	152	999	999	999	999	53	228	199	3	0	0	0	0	0	0	4	0	80	90
202	3	53	1	25	6	MM	psy-psy	2	53	262	999	999	999	999	999	1	3	152	999	999	999	999	53	228	199	3	0	0	0	0	0	0	4	80	20	80
202	3	53	1	25	6	MM	psy-psy	2	53	262	999	999	999	999	999	1	3	152	999	999	999	999	53	228	199	3	0	0	0	0	0	0	4	40	70	95
202	3	53	1	25	6	MM	psy-psy	2	53	262	999	999	999	999	999	1	3	152	999	999	999	999	53	228	199	3	0	0	0	0	0	0	4	70	30	70
202	3	53	1	25	7	MM	psy-psy	3	3	29	33	999	999	999	999	18	57	94	103	999	999	999	42	151	8	1	18	0	0	0	0	0	5	60	80	80
202	3	53	1	25	7	MM	psy-psy	3	3	29	33	999	999	999	999	18	57	94	103	999	999	999	42	151	8	1	18	0	0	0	0	0	5	40	60	80
202	3	53	1	25	7	MM	psy-psy	3	3	29	33	999	999	999	999	18	57	94	103	999	999	999	42	151	8	1	18	0	0	0	0	0	5	0	0	90
202	3	53	1	25	7	MM	psy-psy	3	3	29	33	999	999	999	999	18	57	94	103	999	999	999	42	151	8	1	18	0	0	0	0	0	5	35	0	0
202	3	53	1	25	7	MM	psy-psy	3	3	29	33	999	999	999	999	18	57	94	103	999	999	999	42	151	8	1	18	0	0	0	0	0	5	40	70	40
204	3	60	1	33	2	M	psy	2	1	3	9	33	170	999	999	999	999	999	999	999	999	999	3	1	9	0	0	0	0	0	0	0	3	80	100	100
204	3	60	1	33	2	M	psy	2	1	3	9	33	170	999	999	999	999	999	999	999	999	999	3	1	9	0	0	0	0	0	0	0	3	80	100	100
204	3	60	1	33	2	M	psy	2	1	3	9	33	170	999	999	999	999	999	999	999	999	999	3	1	9	0	0	0	0	0	0	0	3	0	90	95
204	3	60	1	33	6	MM	psy-psy	1	53	262	999	999	999	999	999	1	3	152	999	999	999	999	53	3	0	0	0	0	0	0	0	0	2	0	0	95
204	3	60	1	33	6	MM	psy-psy	1	53	262	999	999	999	999	999	1	3	152	999	999	999	999	53	3	0	0	0	0	0	0	0	0	2	0	75	90
204	3	60	1	33	7	MM	psy-psy	3	3	29	33	999	999	999	999	18	57	94	103	999	999	999	14	18	149	0	0	0	0	0	0	0	3	60	50	25
204	3	60	1	33	7	MM	psy-psy	3	3	29	33	999	999	999	999	18	57	94	103	999	999	999	14	18	149	0	0	0	0	0	0	0	3	0	75	60
204	3	60	1	33	7	MM	psy-psy	3	3	29	33	999	999	999	999	18	57	94	103	999	999	999	14	18	149	0	0	0	0	0	0	0	3	0	65	40
205	3	60	1	27	2	M	psy	1	1	3	9	33	170	999	999	999	999	999	999	999	999	999	6	9	26	0	0	0	0	0	0	0	3	30	20	0
205	3	60	1	27	2	M	psy	1	1	3	9	33	170	999	999	999	999	999	999	999	999	999	6	9	26	0	0	0	0	0	0	0	3	30	90	95
205	3	60	1	27	2	M	psy	1	1	3	9	33	170	999	999	999	999	999	999	999	999	999	6	9	26	0	0	0	0	0	0	0	3	15	5	0
205	3	60	1	27	4	MM	psy-som	3	2	999	999	999	999	999	999	11	19	999	999	999	999	999	56	150	2	0	0	0	0	0	0	0	3	30	75	80
205	3	60	1	27	4	MM	psy-som	3	2	999	999	999	999	999	999	11	19	999	999	999	999	999	56	150	2	0	0	0	0	0	0	0	3	30	20	5
205	3	60	1	27	4	MM	psy-som	3	2	999	999	999	999	999	999	11	19	999	999	999	999	999	56	150	2	0	0	0	0	0	0	0	3	30	20	20
205	3	60	1	27	5	MM	psy-som	2	1	3	7	103	170	207	254	100	186	204	235	186	204	311	262	190	2	7	0	0	0	0	0	0	4	25	80	20
205	3	60	1	27	5	MM	psy-som	2	1	3	7	103	170	207	254	100	186	204	235	186	204	311	262	190	2	7	0	0	0	0	0	0	4	0	0	95
205	3	60	1	27	5	MM	psy-som	2	1	3	7	103	170	207	254	100	186	204	235	186	204	311	262	190	2	7	0	0	0	0	0	0	4	25	10	10
205	3	60	1	27	5	MM	psy-som	2	1	3	7	103	170	207	254	100	186	204	235	186	204	311	262	190	2	7	0	0	0	0	0	0	4	25	10	20
206	3	56	1	23	2	M	psy	1	1	3	9	33	170	999	999	999	999	999	999	999	999	999	2	9	1	0	0	0	0	0	0	0	3	0	0	95
206	3	56	1	23	2	M	psy	1	1	3	9	33	170	999	999	999	999	999	999	999	999	999	2	9	1	0	0	0	0	0	0	0	3	20	50	90
206	3	56	1	23	2	M	psy	1	1	3	9	33	170	999	999	999	999	999	999	999	999	999	2	9	1	0	0	0	0	0	0	0	3	0	50	50
206	3	56	1	23	4	MM	psy-som	2	2	999	999	999	999	999	999	11	19	999	999	999	999	999	150	2	0	0	0	0	0	0	0	0	2	70	90	90
206	3	56	1	23	4	MM	psy-som	2	2	999	999	999	999	999	999	11	19	999	999	999	999	999	150	2	0	0	0	0	0	0	0	0	2	80	30	10
206	3	56	1	23	5	MM	psy-som	3	1	3	7	103	170	207	254	100	186	204	235	186	204	311	2	11	170	0	0	0	0	0	0	0	3	50	90	95
206	3	56	1	23	5	MM	psy-som	3	1	3	7	103	170	207	254	100	186	204	235	186	204	311	2	11	170	0	0	0	0	0	0	0	3	50	90	95
206	3	56	1	23	5	MM	psy-som	3	1	3	7	103	170	207	254	100	186	204	235	186	204	311	2	11	170	0	0	0	0	0	0	0	3	0	0	50
207	3	71	1	45	2	M	psy	2	1	3	9	33	170	999	999	999	999	999	999	999	999	999	1	2	0	0	0	0	0	0	0	0	2	50	60	80
207	3	71	1	45	2	M	psy	2	1	3	9	33	170	999	999	999	999	999	999	999	999	999	1	2	0	0	0	0	0	0	0	0	2	0	60	80
207	3	71	1	45	4	MM	psy-som	3	2	999	999	999	999	999	999	11	19	999	999	999	999	999	262	3	2	16	5	149	0	0	0	0	6	20	20	20
207	3	71	1	45	4	MM	psy-som	3	2	999	999	999	999	999	999	11	19	999	999	999	999	999	262	3	2	16	5	149	0	0	0	0	6	20	20	20
207	3	71	1	45	4	MM	psy-som	3	2	999	999	999	999	999	999	11	19	999	999	999	999	999	262	3	2	16	5	149	0	0	0	0	6	0	20	20
207	3	71	1	45	4	MM	psy-som	3	2	999	999	999	999	999	999	11	19	999	999	999	999	999	262	3	2	16	5	149	0	0	0	0	6	10	20	20
207	3	71	1	45	4	MM	psy-som	3	2	999	999	999	999	999	999	11	19	999	999	999	999	999	262	3	2	16	5	149	0	0	0	0	6	0	5	20
207	3	71	1	45	4	MM	psy-som	3	2	999	999	999	999	999	999	11	19	999	999	999	999	999	262	3	2	16	5	149	0	0	0	0	6	20	20	20
207	3	71	1	45	5	MM	psy-som	1	1	3	7	103	170	207	254	100	186	204	235	186	204	311	56	152	204	2	0	0	0	0	0	0	4	0	0	80
207	3	71	1	45	5	MM	psy-som	1	1	3	7	103	170	207	254	100	186	204	235	186	204	311	56	152	204	2	0	0	0	0	0	0	4	50	50	50
207	3	71	1	45	5	MM	psy-som	1	1	3	7	103	170	207	254	100	186	204	235	186	204	311	56	152	204	2	0	0	0	0	0	0	4	50	50	50
207	3	71	1	45	5	MM	psy-som	1	1	3	7	103	170	207	254	100	186	204	235	186	204	311	56	152	204	2	0	0	0	0	0	0	4	0	50	50
208	3	60	1	35	2	M	psy	2	1	3	9	33	170	999	999	999	999	999	999	999	999	999	1	4	22	0	0	0	0	0	0	0	3	95	60	95
208	3	60	1	35	2	M	psy	2	1	3	9	33	170	999	999	999	999	999	999	999	999	999	1	4	22	0	0	0	0	0	0	0	3	65	95	60
208	3	60	1	35	2	M	psy	2	1	3	9	33	170	999	999	999	999	999	999	999	999	999	1	4	22	0	0	0	0	0	0	0	3	70	50	50
208	3	60	1	35	4	MM	psy-som	1	2	999	999	999	999	999	999	11	19	999	999	999	999	999	2	3	8	56	20	0	0	0	0	0	5	80	90	95
208	3	60	1	35	4	MM	psy-som	1	2	999	999	999	999	999	999	11	19	999	999	999	999	999	2	3	8	56	20	0	0	0	0	0	5	50	50	65
208	3	60	1	35	4	MM	psy-som	1	2	999	999	999	999	999	999	11	19	999	999	999	999	999	2	3	8	56	20	0	0	0	0	0	5	60	50	20
208	3	60	1	35	4	MM	psy-som	1	2	999	999	999	999	999	999	11	19	999	999	999	999	999	2	3	8	56	20	0	0	0	0	0	5	0	75	75
208	3	60	1	35	4	MM	psy-som	1	2	999	999	999	999	999	999	11	19	999	999	999	999	999	2	3	8	56	20	0	0	0	0	0	5	50	10	10
208	3	60	1	35	5	MM	psy-som	3	1	3	7	103	170	207	254	100	186	204	235	186	204	311	4	21	195	262	94	2	170	0	0	0	7	0	75	50
208	3	60	1	35	5	MM	psy-som	3	1	3	7	103	170	207	254	100	186	204	235	186	204	311	4	21	195	262	94	2	170	0	0	0	7	75	30	0
208	3	60	1	35	5	MM	psy-som	3	1	3	7	103	170	207	254	100	186	204	235	186	204	311	4	21	195	262	94	2	170	0	0	0	7	50	0	0
208	3	60	1	35	5	MM	psy-som	3	1	3	7	103	170	207	254	100	186	204	235	186	204	311	4	21	195	262	94	2	170	0	0	0	7	0	50	0
208	3	60	1	35	5	MM	psy-som	3	1	3	7	103	170	207	254	100	186	204	235	186	204	311	4	21	195	262	94	2	170	0	0	0	7	0	0	100
208	3	60	1	35	5	MM	psy-som	3	1	3	7	103	170	207	254	100	186	204	235	186	204	311	4	21	195	262	94	2	170	0	0	0	7	75	50	0
208	3	60	1	35	5	MM	psy-som	3	1	3	7	103	170	207	254	100	186	204	235	186	204	311	4	21	195	262	94	2	170	0	0	0	7	50	0	0
209	3	43	1	17	2	M	psy	1	1	3	9	33	170	999	999	999	999	999	999	999	999	999	1	3	6	0	0	0	0	0	0	0	3	50	65	95
209	3	43	1	17	2	M	psy	1	1	3	9	33	170	999	999	999	999	999	999	999	999	999	1	3	6	0	0	0	0	0	0	0	3	50	45	5
209	3	43	1	17	2	M	psy	1	1	3	9	33	170	999	999	999	999	999	999	999	999	999	1	3	6	0	0	0	0	0	0	0	3	0	50	20
209	3	43	1	17	4	MM	psy-som	2	2	999	999	999	999	999	999	11	19	999	999	999	999	999	103	53	0	0	0	0	0	0	0	0	2	0	50	80
209	3	43	1	17	4	MM	psy-som	2	2	999	999	999	999	999	999	11	19	999	999	999	999	999	103	53	0	0	0	0	0	0	0	0	2	0	50	80
209	3	43	1	17	6	MM	psy-psy	3	53	262	999	999	999	999	999	1	3	152	999	999	999	999	2	0	0	0	0	0	0	0	0	0	1	100	100	100
210	3	54	2	26	2	M	psy	1	1	3	9	33	170	999	999	999	999	999	999	999	999	999	21	3	8	2	1	0	0	0	0	0	5	0	0	50
210	3	54	2	26	2	M	psy	1	1	3	9	33	170	999	999	999	999	999	999	999	999	999	21	3	8	2	1	0	0	0	0	0	5	0	25	75
210	3	54	2	26	2	M	psy	1	1	3	9	33	170	999	999	999	999	999	999	999	999	999	21	3	8	2	1	0	0	0	0	0	5	30	20	5
210	3	54	2	26	2	M	psy	1	1	3	9	33	170	999	999	999	999	999	999	999	999	999	21	3	8	2	1	0	0	0	0	0	5	40	60	80
210	3	54	2	26	2	M	psy	1	1	3	9	33	170	999	999	999	999	999	999	999	999	999	21	3	8	2	1	0	0	0	0	0	5	45	5	0
210	3	54	2	26	4	MM	psy-som	2	2	999	999	999	999	999	999	11	19	999	999	999	999	999	53	150	3	0	0	0	0	0	0	0	3	0	25	0
210	3	54	2	26	4	MM	psy-som	2	2	999	999	999	999	999	999	11	19	999	999	999	999	999	53	150	3	0	0	0	0	0	0	0	3	65	65	65
210	3	54	2	26	4	MM	psy-som	2	2	999	999	999	999	999	999	11	19	999	999	999	999	999	53	150	3	0	0	0	0	0	0	0	3	20	5	5
210	3	54	2	26	6	MM	psy-psy	3	53	262	999	999	999	999	999	1	3	152	999	999	999	999	2	150	0	0	0	0	0	0	0	0	2	75	90	90
210	3	54	2	26	6	MM	psy-psy	3	53	262	999	999	999	999	999	1	3	152	999	999	999	999	2	150	0	0	0	0	0	0	0	0	2	70	5	5
211	3	54	1	29	2	M	psy	1	1	3	9	33	170	999	999	999	999	999	999	999	999	999	9	1	0	0	0	0	0	0	0	0	2	0	0	100
211	3	54	1	29	2	M	psy	1	1	3	9	33	170	999	999	999	999	999	999	999	999	999	9	1	0	0	0	0	0	0	0	0	2	85	95	100
211	3	54	1	29	4	MM	psy-som	2	2	999	999	999	999	999	999	11	19	999	999	999	999	999	150	2	0	0	0	0	0	0	0	0	2	0	95	95
211	3	54	1	29	4	MM	psy-som	2	2	999	999	999	999	999	999	11	19	999	999	999	999	999	150	2	0	0	0	0	0	0	0	0	2	90	20	5
211	3	54	1	29	7	MM	psy-psy	3	3	29	33	999	999	999	999	18	57	94	103	999	999	999	8	18	0	0	0	0	0	0	0	0	2	20	55	10
211	3	54	1	29	7	MM	psy-psy	3	3	29	33	999	999	999	999	18	57	94	103	999	999	999	8	18	0	0	0	0	0	0	0	0	2	0	0	100
212	3	61	2	30	2	M	psy	1	1	3	9	33	170	999	999	999	999	999	999	999	999	999	3	1	20	0	0	0	0	0	0	0	3	60	80	100
212	3	61	2	30	2	M	psy	1	1	3	9	33	170	999	999	999	999	999	999	999	999	999	3	1	20	0	0	0	0	0	0	0	3	80	65	50
212	3	61	2	30	2	M	psy	1	1	3	9	33	170	999	999	999	999	999	999	999	999	999	3	1	20	0	0	0	0	0	0	0	3	75	80	50
212	3	61	2	30	4	MM	psy-som	3	2	999	999	999	999	999	999	11	19	999	999	999	999	999	2	149	0	0	0	0	0	0	0	0	2	90	100	100
212	3	61	2	30	4	MM	psy-som	3	2	999	999	999	999	999	999	11	19	999	999	999	999	999	2	149	0	0	0	0	0	0	0	0	2	80	0
212	3	61	2	30	7	MM	psy-psy	2	3	29	33	999	999	999	999	18	57	94	103	999	999	999	18	3	0	0	0	0	0	0	0	0	2	70	75	75
212	3	61	2	30	7	MM	psy-psy	2	3	29	33	999	999	999	999	18	57	94	103	999	999	999	18	3	0	0	0	0	0	0	0	0	2	80	80	100
213	3	46	2	19	2	M	psy	1	1	3	9	33	170	999	999	999	999	999	999	999	999	999	6	7	9	0	0	0	0	0	0	0	3	30	30	30
213	3	46	2	19	2	M	psy	1	1	3	9	33	170	999	999	999	999	999	999	999	999	999	6	7	9	0	0	0	0	0	0	0	3	30	30	30
213	3	46	2	19	2	M	psy	1	1	3	9	33	170	999	999	999	999	999	999	999	999	999	6	7	9	0	0	0	0	0	0	0	3	0	25	45
213	3	46	2	19	5	MM	psy-som	2	1	3	7	103	170	207	254	100	186	204	235	186	204	311	2	53	149	204	0	0	0	0	0	0	4	50	30	60
213	3	46	2	19	5	MM	psy-som	2	1	3	7	103	170	207	254	100	186	204	235	186	204	311	2	53	149	204	0	0	0	0	0	0	4	20	10	10
213	3	46	2	19	5	MM	psy-som	2	1	3	7	103	170	207	254	100	186	204	235	186	204	311	2	53	149	204	0	0	0	0	0	0	4	20	10	5
213	3	46	2	19	5	MM	psy-som	2	1	3	7	103	170	207	254	100	186	204	235	186	204	311	2	53	149	204	0	0	0	0	0	0	4	0	50	50
213	3	46	2	19	6	MM	psy-psy	3	53	262	999	999	999	999	999	1	3	152	999	999	999	999	53	4	3	0	0	0	0	0	0	0	3	0	30	30
213	3	46	2	19	6	MM	psy-psy	3	53	262	999	999	999	999	999	1	3	152	999	999	999	999	53	4	3	0	0	0	0	0	0	0	3	50	50	60
213	3	46	2	19	6	MM	psy-psy	3	53	262	999	999	999	999	999	1	3	152	999	999	999	999	53	4	3	0	0	0	0	0	0	0	3	50	50	80
214	3	61	1	35	2	M	psy	1	1	3	9	33	170	999	999	999	999	999	999	999	999	999	3	2	21	1	9	0	0	0	0	0	5	0	50	95
214	3	61	1	35	2	M	psy	1	1	3	9	33	170	999	999	999	999	999	999	999	999	999	3	2	21	1	9	0	0	0	0	0	5	30	60	40
214	3	61	1	35	2	M	psy	1	1	3	9	33	170	999	999	999	999	999	999	999	999	999	3	2	21	1	9	0	0	0	0	0	5	50	70	50
214	3	61	1	35	2	M	psy	1	1	3	9	33	170	999	999	999	999	999	999	999	999	999	3	2	21	1	9	0	0	0	0	0	5	0	70	0
214	3	61	1	35	2	M	psy	1	1	3	9	33	170	999	999	999	999	999	999	999	999	999	3	2	21	1	9	0	0	0	0	0	5	40	70	0
214	3	61	1	35	5	MM	psy-som	3	1	3	7	103	170	207	254	100	186	204	235	186	204	311	2	100	198	170	0	0	0	0	0	0	4	90	80	90
214	3	61	1	35	5	MM	psy-som	3	1	3	7	103	170	207	254	100	186	204	235	186	204	311	2	100	198	170	0	0	0	0	0	0	4	50	80	90
214	3	61	1	35	5	MM	psy-som	3	1	3	7	103	170	207	254	100	186	204	235	186	204	311	2	100	198	170	0	0	0	0	0	0	4	0	0	90
214	3	61	1	35	5	MM	psy-som	3	1	3	7	103	170	207	254	100	186	204	235	186	204	311	2	100	198	170	0	0	0	0	0	0	4	0	80	90
214	3	61	1	35	6	MM	psy-psy	2	53	262	999	999	999	999	999	1	3	152	999	999	999	999	21	3	152	262	0	0	0	0	0	0	4	60	90	80
214	3	61	1	35	6	MM	psy-psy	2	53	262	999	999	999	999	999	1	3	152	999	999	999	999	21	3	152	262	0	0	0	0	0	0	4	50	0	10
214	3	61	1	35	6	MM	psy-psy	2	53	262	999	999	999	999	999	1	3	152	999	999	999	999	21	3	152	262	0	0	0	0	0	0	4	0	90	90
214	3	61	1	35	6	MM	psy-psy	2	53	262	999	999	999	999	999	1	3	152	999	999	999	999	21	3	152	262	0	0	0	0	0	0	4	0	0	100
215	3	67	1	40	2	M	psy	1	1	3	9	33	170	999	999	999	999	999	999	999	999	999	1	0	0	0	0	0	0	0	0	0	1	0	20	55
215	3	67	1	40	5	MM	psy-som	2	1	3	7	103	170	207	254	100	186	204	235	186	204	311	2	170	0	0	0	0	0	0	0	0	2	0	0	30
215	3	67	1	40	5	MM	psy-som	2	1	3	7	103	170	207	254	100	186	204	235	186	204	311	2	170	0	0	0	0	0	0	0	0	2	0	0	30
215	3	67	1	40	7	MM	psy-psy	3	3	29	33	999	999	999	999	18	57	94	103	999	999	999	18	0	0	0	0	0	0	0	0	0	1	0	25	50
216	3	52	2	25	2	M	psy	1	1	3	9	33	170	999	999	999	999	999	999	999	999	999	3	1	2	7	0	0	0	0	0	0	4	35	55	80
216	3	52	2	25	2	M	psy	1	1	3	9	33	170	999	999	999	999	999	999	999	999	999	3	1	2	7	0	0	0	0	0	0	4	30	20	15
216	3	52	2	25	2	M	psy	1	1	3	9	33	170	999	999	999	999	999	999	999	999	999	3	1	2	7	0	0	0	0	0	0	4	55	45	15
216	3	52	2	25	2	M	psy	1	1	3	9	33	170	999	999	999	999	999	999	999	999	999	3	1	2	7	0	0	0	0	0	0	4	0	50	20
216	3	52	2	25	5	MM	psy-som	3	1	3	7	103	170	207	254	100	186	204	235	186	204	311	2	170	199	7	11	100	0	0	0	0	6	80	70	70
216	3	52	2	25	5	MM	psy-som	3	1	3	7	103	170	207	254	100	186	204	235	186	204	311	2	170	199	7	11	100	0	0	0	0	6	50	30	45
216	3	52	2	25	5	MM	psy-som	3	1	3	7	103	170	207	254	100	186	204	235	186	204	311	2	170	199	7	11	100	0	0	0	0	6	55	85	80
216	3	52	2	25	5	MM	psy-som	3	1	3	7	103	170	207	254	100	186	204	235	186	204	311	2	170	199	7	11	100	0	0	0	0	6	0	80	40
216	3	52	2	25	5	MM	psy-som	3	1	3	7	103	170	207	254	100	186	204	235	186	204	311	2	170	199	7	11	100	0	0	0	0	6	55	70	90
216	3	52	2	25	5	MM	psy-som	3	1	3	7	103	170	207	254	100	186	204	235	186	204	311	2	170	199	7	11	100	0	0	0	0	6	10	10	10
216	3	52	2	25	7	MM	psy-psy	2	3	29	33	999	999	999	999	18	57	94	103	999	999	999	7	18	8	1	153	0	0	0	0	0	5	0	0	40
216	3	52	2	25	7	MM	psy-psy	2	3	29	33	999	999	999	999	18	57	94	103	999	999	999	7	18	8	1	153	0	0	0	0	0	5	50	30	20
216	3	52	2	25	7	MM	psy-psy	2	3	29	33	999	999	999	999	18	57	94	103	999	999	999	7	18	8	1	153	0	0	0	0	0	5	0	50	30
216	3	52	2	25	7	MM	psy-psy	2	3	29	33	999	999	999	999	18	57	94	103	999	999	999	7	18	8	1	153	0	0	0	0	0	5	0	85	85
216	3	52	2	25	7	MM	psy-psy	2	3	29	33	999	999	999	999	18	57	94	103	999	999	999	7	18	8	1	153	0	0	0	0	0	5	0	0	5
217	3	62	2	37	2	M	psy	2	1	3	9	33	170	999	999	999	999	999	999	999	999	999	3	4	1	0	0	0	0	0	0	0	3	0	0	95
217	3	62	2	37	2	M	psy	2	1	3	9	33	170	999	999	999	999	999	999	999	999	999	3	4	1	0	0	0	0	0	0	0	3	15	60	80
217	3	62	2	37	2	M	psy	2	1	3	9	33	170	999	999	999	999	999	999	999	999	999	3	4	1	0	0	0	0	0	0	0	3	0	60	50
217	3	62	2	37	4	MM	psy-som	1	2	999	999	999	999	999	999	11	19	999	999	999	999	999	2	117	174	0	0	0	0	0	0	0	3	15	85	100
217	3	62	2	37	4	MM	psy-som	1	2	999	999	999	999	999	999	11	19	999	999	999	999	999	2	117	174	0	0	0	0	0	0	0	3	0	15	20
217	3	62	2	37	4	MM	psy-som	1	2	999	999	999	999	999	999	11	19	999	999	999	999	999	2	117	174	0	0	0	0	0	0	0	3	0	0	15
217	3	62	2	37	6	MM	psy-psy	3	53	262	999	999	999	999	999	1	3	152	999	999	999	999	53	3	0	0	0	0	0	0	0	0	2	0	40	60
217	3	62	2	37	6	MM	psy-psy	3	53	262	999	999	999	999	999	1	3	152	999	999	999	999	53	3	0	0	0	0	0	0	0	0	2	15	15	90
218	3	70	2	38	2	M	psy	2	1	3	9	33	170	999	999	999	999	999	999	999	999	999	8	12	2	1	0	0	0	0	0	0	4	0	0	95
218	3	70	2	38	2	M	psy	2	1	3	9	33	170	999	999	999	999	999	999	999	999	999	8	12	2	1	0	0	0	0	0	0	4	0	95	95
218	3	70	2	38	2	M	psy	2	1	3	9	33	170	999	999	999	999	999	999	999	999	999	8	12	2	1	0	0	0	0	0	0	4	80	95	95
218	3	70	2	38	2	M	psy	2	1	3	9	33	170	999	999	999	999	999	999	999	999	999	8	12	2	1	0	0	0	0	0	0	4	0	95	95
218	3	70	2	38	4	MM	psy-som	3	2	999	999	999	999	999	999	11	19	999	999	999	999	999	2	156	19	0	0	0	0	0	0	0	3	0	80	85
218	3	70	2	38	4	MM	psy-som	3	2	999	999	999	999	999	999	11	19	999	999	999	999	999	2	156	19	0	0	0	0	0	0	0	3	0	0	85
218	3	70	2	38	4	MM	psy-som	3	2	999	999	999	999	999	999	11	19	999	999	999	999	999	2	156	19	0	0	0	0	0	0	0	3	0	0	85
218	3	70	2	38	6	MM	psy-psy	1	53	262	999	999	999	999	999	1	3	152	999	999	999	999	8	12	2	1	0	0	0	0	0	0	4	0	0	80
218	3	70	2	38	6	MM	psy-psy	1	53	262	999	999	999	999	999	1	3	152	999	999	999	999	8	12	2	1	0	0	0	0	0	0	4	0	80	70
218	3	70	2	38	6	MM	psy-psy	1	53	262	999	999	999	999	999	1	3	152	999	999	999	999	8	12	2	1	0	0	0	0	0	0	4	80	25	25
218	3	70	2	38	6	MM	psy-psy	1	53	262	999	999	999	999	999	1	3	152	999	999	999	999	8	12	2	1	0	0	0	0	0	0	4	80	80	80
219	3	68	2	43	2	M	psy	2	1	3	9	33	170	999	999	999	999	999	999	999	999	999	1	3	4	0	0	0	0	0	0	0	3	30	75	90
219	3	68	2	43	2	M	psy	2	1	3	9	33	170	999	999	999	999	999	999	999	999	999	1	3	4	0	0	0	0	0	0	0	3	80	15	5
219	3	68	2	43	2	M	psy	2	1	3	9	33	170	999	999	999	999	999	999	999	999	999	1	3	4	0	0	0	0	0	0	0	3	50	75	20
219	3	68	2	43	4	MM	psy-som	1	2	999	999	999	999	999	999	11	19	999	999	999	999	999	56	2	152	0	0	0	0	0	0	0	3	95	100	95
219	3	68	2	43	4	MM	psy-som	1	2	999	999	999	999	999	999	11	19	999	999	999	999	999	56	2	152	0	0	0	0	0	0	0	3	75	5	0
219	3	68	2	43	4	MM	psy-som	1	2	999	999	999	999	999	999	11	19	999	999	999	999	999	56	2	152	0	0	0	0	0	0	0	3	0	0	75
219	3	68	2	43	7	MM	psy-psy	3	3	29	33	999	999	999	999	18	57	94	103	999	999	999	234	9	18	3	0	0	0	0	0	0	4	0	0	85
219	3	68	2	43	7	MM	psy-psy	3	3	29	33	999	999	999	999	18	57	94	103	999	999	999	234	9	18	3	0	0	0	0	0	0	4	45	75	30
219	3	68	2	43	7	MM	psy-psy	3	3	29	33	999	999	999	999	18	57	94	103	999	999	999	234	9	18	3	0	0	0	0	0	0	4	0	80	85
219	3	68	2	43	7	MM	psy-psy	3	3	29	33	999	999	999	999	18	57	94	103	999	999	999	234	9	18	3	0	0	0	0	0	0	4	85	65	10
220	3	55	1	29	2	M	psy	2	1	3	9	33	170	999	999	999	999	999	999	999	999	999	2	1	8	0	0	0	0	0	0	0	3	10	20	60
220	3	55	1	29	2	M	psy	2	1	3	9	33	170	999	999	999	999	999	999	999	999	999	2	1	8	0	0	0	0	0	0	0	3	10	20	20
220	3	55	1	29	2	M	psy	2	1	3	9	33	170	999	999	999	999	999	999	999	999	999	2	1	8	0	0	0	0	0	0	0	3	0	10	0
220	3	55	1	29	4	MM	psy-som	3	2	999	999	999	999	999	999	11	19	999	999	999	999	999	2	150	0	0	0	0	0	0	0	0	2	30	50	70
220	3	55	1	29	4	MM	psy-som	3	2	999	999	999	999	999	999	11	19	999	999	999	999	999	2	150	0	0	0	0	0	0	0	0	2	10	5	0
220	3	55	1	29	7	MM	psy-psy	1	3	29	33	999	999	999	999	18	57	94	103	999	999	999	3	18	29	0	0	0	0	0	0	0	3	20	30	50
220	3	55	1	29	7	MM	psy-psy	1	3	29	33	999	999	999	999	18	57	94	103	999	999	999	3	18	29	0	0	0	0	0	0	0	3	0	30	50
220	3	55	1	29	7	MM	psy-psy	1	3	29	33	999	999	999	999	18	57	94	103	999	999	999	3	18	29	0	0	0	0	0	0	0	3	0	0	50
221	3	61	2	19	2	M	psy	2	1	3	9	33	170	999	999	999	999	999	999	999	999	999	9	216	12	1	0	0	0	0	0	0	4	0	0	95
221	3	61	2	19	2	M	psy	2	1	3	9	33	170	999	999	999	999	999	999	999	999	999	9	216	12	1	0	0	0	0	0	0	4	75	90	95
221	3	61	2	19	2	M	psy	2	1	3	9	33	170	999	999	999	999	999	999	999	999	999	9	216	12	1	0	0	0	0	0	0	4	75	50	50
221	3	61	2	19	2	M	psy	2	1	3	9	33	170	999	999	999	999	999	999	999	999	999	9	216	12	1	0	0	0	0	0	0	4	65	90	50
221	3	61	2	19	5	MM	psy-som	1	1	3	7	103	170	207	254	100	186	204	235	186	204	311	2	3	170	18	7	0	0	0	0	0	5	60	40	90
221	3	61	2	19	5	MM	psy-som	1	1	3	7	103	170	207	254	100	186	204	235	186	204	311	2	3	170	18	7	0	0	0	0	0	5	30	40	20
221	3	61	2	19	5	MM	psy-som	1	1	3	7	103	170	207	254	100	186	204	235	186	204	311	2	3	170	18	7	0	0	0	0	0	5	0	0	40
221	3	61	2	19	5	MM	psy-som	1	1	3	7	103	170	207	254	100	186	204	235	186	204	311	2	3	170	18	7	0	0	0	0	0	5	0	65	5
221	3	61	2	19	5	MM	psy-som	1	1	3	7	103	170	207	254	100	186	204	235	186	204	311	2	3	170	18	7	0	0	0	0	0	5	75	40	20
221	3	61	2	19	6	MM	psy-psy	3	53	262	999	999	999	999	999	1	3	152	999	999	999	999	53	3	234	149	0	0	0	0	0	0	4	0	30	10
221	3	61	2	19	6	MM	psy-psy	3	53	262	999	999	999	999	999	1	3	152	999	999	999	999	53	3	234	149	0	0	0	0	0	0	4	70	85	100
221	3	61	2	19	6	MM	psy-psy	3	53	262	999	999	999	999	999	1	3	152	999	999	999	999	53	3	234	149	0	0	0	0	0	0	4	0	0	80
221	3	61	2	19	6	MM	psy-psy	3	53	262	999	999	999	999	999	1	3	152	999	999	999	999	53	3	234	149	0	0	0	0	0	0	4	0	30	10

## Sheet: Legend
Legend				Total of 1027 reported diagnoses
Column	Labeling	Explanation of variable	Possible values	Remarks
A	ID	code number of a physician		N = 74
B	Group	subgroup of physicians	1 = GPs; 2 = Residents; 3 = Psychiatrists
C	Age	in years	26 to 71
D	Gender		1 = male; 2 = female
E	Experience	clinical experience in years	2 to 45
F	Case	case number	1 to 8	see also supporting information file: S1 Table.docx
G	Pattern	underlying disease pattern	M = monomorbid; MM = multimorbid
H	Combination	underlying disease combination (field of medical specialization)	som; psy; som-som; psy-som; psy-psy	som = somatic; psy = mental
I	Order	presented order of cases	3 to 5
J to P	ICD A correct	all correct diagnoses according to ICD classification for the first underlying disease		mono- and multimorbid cases
Q to W	ICD B correct	all correct diagnoses according to ICD classification for the second underlying disease		only for multimorbid cases
X to AG	D1 to D2	mentioned diagnoses by a physician according to ICD classification
AH	Amount	amount of mentioned diagnoses by a physician within a specific case	1 to 10
AI	Conf_t1	confidence rated by a physician after the first sequence	0 to 100	0 = not yet mentioned after first sequence
AJ	Conf_t2	confidence rated after the second sequence	0 to 100
AK	Conf_t3	confidence rated after the third sequence	0 to 100
